# Supplementary material for: A meta-analysis on individual differences in primary emotional systems and Big Five personality traits
Source: Sci Rep. 2021 Apr 2;11:7453. doi: 10.1038/s41598-021-84366-8 (PMC8018956; doi:10.1038/s41598-021-84366-8)
Supplement: Supplementary file 2 — Supplementary Information 2. [file 41598_2021_84366_MOESM2_ESM.xlsx]

## Sheet: Effect-sizes
Table 1. Correlations between ANPS and Big Five scales and 95% confidence intervals by study
Study Name - Country	ANPS	Big Five	r	95% CI Lower Limit	95% CI Upper Limit
Abella et al. (2011)	Anger	Agreeableness	-0.41	-0.488701	-0.32468
Abella et al. (2011)	Care	Agreeableness	0.31	0.218237	0.39633
Abella et al. (2011)	Fear	Agreeableness	-0.01	-0.108315	0.088509
Abella et al. (2011)	Play	Agreeableness	0.25	0.155402	0.340055
Abella et al. (2011)	Sadness	Agreeableness	0	-0.0984219	0.0984219
Abella et al. (2011)	Seeking	Agreeableness	0.18	0.0830494	0.273575
Abella et al. (2011)	Anger	Conscientiousness	-0.08	-0.177028	0.0185681
Abella et al. (2011)	Care	Conscientiousness	0.14	0.042159	0.235181
Abella et al. (2011)	Fear	Conscientiousness	0.07	-0.0286191	0.167269
Abella et al. (2011)	Play	Conscientiousness	0.02	-0.0785766	0.118189
Abella et al. (2011)	Sadness	Conscientiousness	0.06	-0.0386501	0.157492
Abella et al. (2011)	Seeking	Conscientiousness	0.21	0.113933	0.302176
Abella et al. (2011)	Anger	Extraversion	-0.1	-0.196488	-0.00159379
Abella et al. (2011)	Care	Extraversion	0.29	0.197207	0.377643
Abella et al. (2011)	Fear	Extraversion	-0.02	-0.118189	0.0785766
Abella et al. (2011)	Play	Extraversion	0.57	0.499606	0.632915
Abella et al. (2011)	Sadness	Extraversion	-0.06	-0.157492	0.0386501
Abella et al. (2011)	Seeking	Extraversion	0.36	0.271187	0.442735
Abella et al. (2011)	Anger	Neuroticism	0.36	0.271187	0.442735
Abella et al. (2011)	Care	Neuroticism	0.07	-0.0286191	0.167269
Abella et al. (2011)	Fear	Neuroticism	0.46	0.378725	0.534235
Abella et al. (2011)	Play	Neuroticism	-0.26	-0.349479	-0.165821
Abella et al. (2011)	Sadness	Neuroticism	0.56	0.488503	0.624028
Abella et al. (2011)	Seeking	Neuroticism	-0.12	-0.215872	-0.021836
Abella et al. (2011)	Anger	Openness	-0.02	-0.118189	0.0785766
Abella et al. (2011)	Care	Openness	0.3	0.207711	0.386995
Abella et al. (2011)	Fear	Openness	0.15	0.052351	0.244808
Abella et al. (2011)	Play	Openness	0.17	0.0727961	0.264005
Abella et al. (2011)	Sadness	Openness	0.19	0.0933233	0.283127
Abella et al. (2011)	Seeking	Openness	0.37	0.281842	0.451963
Barrett et al. (2010)	Anger	Agreeableness	-0.44	-0.539521	-0.328354
Barrett et al. (2010)	Care	Agreeableness	0.34	0.219227	0.450511
Barrett et al. (2010)	Fear	Agreeableness	-0.13	-0.256155	0.000509046
Barrett et al. (2010)	Play	Agreeableness	0.32	0.197758	0.432442
Barrett et al. (2010)	Sadness	Agreeableness	-0.08	-0.208325	0.0510332
Barrett et al. (2010)	Seeking	Agreeableness	0.24	0.11304	0.359249
Barrett et al. (2010)	Anger	Conscientiousness	-0.23	-0.349995	-0.102578
Barrett et al. (2010)	Care	Conscientiousness	0.16	0.0301287	0.284559
Barrett et al. (2010)	Fear	Conscientiousness	-0.16	-0.284559	-0.0301287
Barrett et al. (2010)	Play	Conscientiousness	0.13	-0.000509046	0.256155
Barrett et al. (2010)	Sadness	Conscientiousness	-0.15	-0.275115	-0.0198889
Barrett et al. (2010)	Seeking	Conscientiousness	0.24	0.11304	0.359249
Barrett et al. (2010)	Anger	Extraversion	0.03	-0.100895	0.159874
Barrett et al. (2010)	Care	Extraversion	0.31	0.187067	0.423373
Barrett et al. (2010)	Fear	Extraversion	-0.03	-0.159874	0.100895
Barrett et al. (2010)	Play	Extraversion	0.39	0.273415	0.495292
Barrett et al. (2010)	Sadness	Extraversion	-0.05	-0.17933	0.0810291
Barrett et al. (2010)	Seeking	Extraversion	0.29	0.165773	0.405167
Barrett et al. (2010)	Anger	Neuroticism	0.37	0.251651	0.477447
Barrett et al. (2010)	Care	Neuroticism	0.04	-0.0909753	0.169615
Barrett et al. (2010)	Fear	Neuroticism	0.58	0.486308	0.660507
Barrett et al. (2010)	Play	Neuroticism	-0.22	-0.340718	-0.0921451
Barrett et al. (2010)	Sadness	Neuroticism	0.51	0.406558	0.600532
Barrett et al. (2010)	Seeking	Neuroticism	-0.19	-0.312746	-0.0610124
Barrett et al. (2010)	Anger	Openness	-0.06	-0.18902	0.0710568
Barrett et al. (2010)	Care	Openness	0.14	0.00967638	0.265647
Barrett et al. (2010)	Fear	Openness	-0.08	-0.208325	0.0510332
Barrett et al. (2010)	Play	Openness	0.25	0.12353	0.368479
Barrett et al. (2010)	Sadness	Openness	-0.06	-0.18902	0.0710568
Barrett et al. (2010)	Seeking	Openness	0.35	0.230005	0.459512
Barrett et al. (2013)	Anger	Agreeableness	-0.49	-0.533728	-0.45
Barrett et al. (2013)	Care	Agreeableness	0.4	0.36	0.44
Barrett et al. (2013)	Fear	Agreeableness	-0.05	-0.1	-0.002
Barrett et al. (2013)	Play	Agreeableness	0.38	0.337862	0.420618
Barrett et al. (2013)	Sadness	Agreeableness	-0.26	-0.304518	-0.214349
Barrett et al. (2013)	Seeking	Agreeableness	0.19	0.142968	0.236176
Barrett et al. (2013)	Anger	Conscientiousness	-0.2	-0.256181	-0.15
Barrett et al. (2013)	Care	Conscientiousness	0.2	0.15	0.25
Barrett et al. (2013)	Fear	Conscientiousness	-0.07	-0.12	-0.02
Barrett et al. (2013)	Play	Conscientiousness	0.17	0.122663	0.216566
Barrett et al. (2013)	Sadness	Conscientiousness	-0.23	-0.275284	-0.183697
Barrett et al. (2013)	Seeking	Conscientiousness	0.23	0.183697	0.275284
Barrett et al. (2013)	Anger	Extraversion	-0.01	-0.06	0.04
Barrett et al. (2013)	Care	Extraversion	0.35	0.31	0.39
Barrett et al. (2013)	Fear	Extraversion	-0.18	-0.226375	-0.13281
Barrett et al. (2013)	Play	Extraversion	0.49	0.452371	0.525888
Barrett et al. (2013)	Sadness	Extraversion	-0.27	-0.314243	-0.224586
Barrett et al. (2013)	Seeking	Extraversion	0.24	0.193904	0.285038
Barrett et al. (2013)	Anger	Neuroticism	0.45	0.41	0.49
Barrett et al. (2013)	Care	Neuroticism	-0.08	-0.13	-0.03
Barrett et al. (2013)	Fear	Neuroticism	0.6	0.568135	0.630069
Barrett et al. (2013)	Play	Neuroticism	-0.27	-0.314243	-0.224586
Barrett et al. (2013)	Sadness	Neuroticism	0.63	0.599927	0.658295
Barrett et al. (2013)	Seeking	Neuroticism	-0.18	-0.226375	-0.13281
Barrett et al. (2013)	Anger	Openness	-0.12	-0.17	-0.07
Barrett et al. (2013)	Care	Openness	0.24	0.19	0.29
Barrett et al. (2013)	Fear	Openness	-0.05	-0.0981082	-0.00165862
Barrett et al. (2013)	Play	Openness	0.24	0.193904	0.285038
Barrett et al. (2013)	Sadness	Openness	-0.04	-0.0881749	0.00836156
Barrett et al. (2013)	Seeking	Openness	0.58	0.546992	0.611207
Cwojdzińska & Rybakowski (2015)	Anger	Agreeableness	-0.53	-0.67314	-0.348581
Cwojdzińska & Rybakowski (2015)	Care	Agreeableness	0.16	-0.0648394	0.369379
Cwojdzińska & Rybakowski (2015)	Fear	Agreeableness	-0.22	-0.421877	0.00266103
Cwojdzińska & Rybakowski (2015)	Play	Agreeableness	-0.1	-0.31551	0.12532
Cwojdzińska & Rybakowski (2015)	Sadness	Agreeableness	-0.21	-0.41322	0.013145
Cwojdzińska & Rybakowski (2015)	Seeking	Agreeableness	-0.23	-0.430497	-0.00787216
Cwojdzińska & Rybakowski (2015)	Anger	Conscientiousness	-0.23	-0.430497	-0.00787216
Cwojdzińska & Rybakowski (2015)	Care	Conscientiousness	0.05	-0.174472	0.269532
Cwojdzińska & Rybakowski (2015)	Fear	Conscientiousness	-0.25	-0.447628	-0.0290875
Cwojdzińska & Rybakowski (2015)	Play	Conscientiousness	0.06	-0.16473	0.278808
Cwojdzińska & Rybakowski (2015)	Sadness	Conscientiousness	-0.29	-0.48146	-0.0721237
Cwojdzińska & Rybakowski (2015)	Seeking	Conscientiousness	0.18	-0.0443054	0.387028
Cwojdzińska & Rybakowski (2015)	Anger	Extraversion	-0.07	-0.288044	0.154944
Cwojdzińska & Rybakowski (2015)	Care	Extraversion	0.35	0.138236	0.531161
Cwojdzińska & Rybakowski (2015)	Fear	Extraversion	-0.09	-0.306394	0.135239
Cwojdzińska & Rybakowski (2015)	Play	Extraversion	0.48	0.28826	0.634732
Cwojdzińska & Rybakowski (2015)	Sadness	Extraversion	-0.07	-0.288044	0.154944
Cwojdzińska & Rybakowski (2015)	Seeking	Extraversion	0.25	0.0290875	0.447628
Cwojdzińska & Rybakowski (2015)	Anger	Neuroticism	0.49	0.300203	0.642475
Cwojdzińska & Rybakowski (2015)	Care	Neuroticism	0.22	-0.00266103	0.421877
Cwojdzińska & Rybakowski (2015)	Fear	Neuroticism	0.75	0.633139	0.833432
Cwojdzińska & Rybakowski (2015)	Play	Neuroticism	-0.24	-0.439081	-0.0184549
Cwojdzińska & Rybakowski (2015)	Sadness	Neuroticism	0.73	0.605895	0.819418
Cwojdzińska & Rybakowski (2015)	Seeking	Neuroticism	-0.09	-0.306394	0.135239
Cwojdzińska & Rybakowski (2015)	Anger	Openness	0.08	-0.145114	0.297239
Cwojdzińska & Rybakowski (2015)	Care	Openness	0.44	0.241074	0.603445
Cwojdzińska & Rybakowski (2015)	Fear	Openness	0.03	-0.193825	0.250856
Cwojdzińska & Rybakowski (2015)	Play	Openness	0.22	-0.00266103	0.421877
Cwojdzińska & Rybakowski (2015)	Sadness	Openness	0.08	-0.145114	0.297239
Cwojdzińska & Rybakowski (2015)	Seeking	Openness	0.37	0.160701	0.547455
Davis et al. (2003)	Anger	Agreeableness	-0.48	-0.587735	-0.355539
Davis et al. (2003)	Care	Agreeableness	0.5	0.378315	0.604698
Davis et al. (2003)	Fear	Agreeableness	-0.17	-0.31211	-0.0204493
Davis et al. (2003)	Play	Agreeableness	0.29	0.146294	0.421719
Davis et al. (2003)	Sadness	Agreeableness	-0.13	-0.274713	0.0204718
Davis et al. (2003)	Seeking	Agreeableness	-0.01	-0.159833	0.140283
Davis et al. (2003)	Anger	Conscientiousness	-0.3	-0.430682	-0.156996
Davis et al. (2003)	Care	Conscientiousness	0.12	-0.0306239	0.265295
Davis et al. (2003)	Fear	Conscientiousness	-0.24	-0.376511	-0.0932876
Davis et al. (2003)	Play	Conscientiousness	0	-0.150072	0.150072
Davis et al. (2003)	Sadness	Conscientiousness	-0.3	-0.430682	-0.156996
Davis et al. (2003)	Seeking	Conscientiousness	-0.01	-0.159833	0.140283
Davis et al. (2003)	Anger	Extraversion	-0.04	-0.188938	0.110737
Davis et al. (2003)	Care	Extraversion	0.25	0.103823	0.385605
Davis et al. (2003)	Fear	Extraversion	-0.19	-0.330644	-0.0410995
Davis et al. (2003)	Play	Extraversion	0.46	0.332909	0.570677
Davis et al. (2003)	Sadness	Extraversion	-0.21	-0.349071	-0.0618777
Davis et al. (2003)	Seeking	Extraversion	0.13	-0.0204718	0.274713
Davis et al. (2003)	Anger	Neuroticism	0.65	0.553965	0.728964
Davis et al. (2003)	Care	Neuroticism	0.07	-0.0809225	0.217785
Davis et al. (2003)	Fear	Neuroticism	0.75	0.676016	0.809014
Davis et al. (2003)	Play	Neuroticism	-0.12	-0.265295	0.0306239
Davis et al. (2003)	Sadness	Neuroticism	0.68	0.590152	0.753208
Davis et al. (2003)	Seeking	Neuroticism	-0.01	-0.159833	0.140283
Davis et al. (2003)	Anger	Openness	-0.08	-0.227343	0.0709239
Davis et al. (2003)	Care	Openness	0.06	-0.0908908	0.208198
Davis et al. (2003)	Fear	Openness	-0.05	-0.198582	0.100829
Davis et al. (2003)	Play	Openness	0.13	-0.0204718	0.274713
Davis et al. (2003)	Sadness	Openness	0	-0.150072	0.150072
Davis et al. (2003)	Seeking	Openness	0.47	0.344206	0.579218
Giacolini et al., (2017) - Clinical population	Anger	Agreeableness	-0.42	-0.533491	-0.291653
Giacolini et al., (2017) - Clinical population	Care	Agreeableness	0.34	0.203875	0.463227
Giacolini et al., (2017) - Clinical population	Fear	Agreeableness	-0.24	-0.373164	-0.0971468
Giacolini et al., (2017) - Clinical population	Play	Agreeableness	0.18	0.0346489	0.317894
Giacolini et al., (2017) - Clinical population	Sadness	Agreeableness	-0.1	-0.242713	0.04695
Giacolini et al., (2017) - Clinical population	Seeking	Agreeableness	0.18	0.0346489	0.317894
Giacolini et al., (2017) - Clinical population	Anger	Conscientiousness	-0.34	-0.463227	-0.203875
Giacolini et al., (2017) - Clinical population	Care	Conscientiousness	0.16	0.0140659	0.29926
Giacolini et al., (2017) - Clinical population	Fear	Conscientiousness	-0.19	-0.327171	-0.0449869
Giacolini et al., (2017) - Clinical population	Play	Conscientiousness	0	-0.146263	0.146263
Giacolini et al., (2017) - Clinical population	Sadness	Conscientiousness	-0.11	-0.252206	0.0368563
Giacolini et al., (2017) - Clinical population	Seeking	Conscientiousness	0.26	0.118233	0.39138
Giacolini et al., (2017) - Clinical population	Anger	Extraversion	-0.16	-0.29926	-0.0140659
Giacolini et al., (2017) - Clinical population	Care	Extraversion	0.26	0.118233	0.39138
Giacolini et al., (2017) - Clinical population	Fear	Extraversion	-0.37	-0.489759	-0.236537
Giacolini et al., (2017) - Clinical population	Play	Extraversion	0.56	0.450648	0.652795
Giacolini et al., (2017) - Clinical population	Sadness	Extraversion	-0.27	-0.400449	-0.128824
Giacolini et al., (2017) - Clinical population	Seeking	Extraversion	0.48	0.358936	0.58518
Giacolini et al., (2017) - Clinical population	Anger	Neuroticism	0.47	0.347634	0.576624
Giacolini et al., (2017) - Clinical population	Care	Neuroticism	-0.12	-0.261671	0.0267325
Giacolini et al., (2017) - Clinical population	Fear	Neuroticism	0.76	0.690492	0.815601
Giacolini et al., (2017) - Clinical population	Play	Neuroticism	-0.41	-0.524793	-0.280561
Giacolini et al., (2017) - Clinical population	Sadness	Neuroticism	0.6	0.497386	0.686056
Giacolini et al., (2017) - Clinical population	Seeking	Neuroticism	-0.32	-0.445416	-0.182268
Giacolini et al., (2017) - Clinical population	Anger	Openness	-0.01	-0.156035	0.136463
Giacolini et al., (2017) - Clinical population	Care	Openness	0.35	0.214729	0.472096
Giacolini et al., (2017) - Clinical population	Fear	Openness	-0.03	-0.175493	0.116776
Giacolini et al., (2017) - Clinical population	Play	Openness	0.22	0.0761883	0.354845
Giacolini et al., (2017) - Clinical population	Sadness	Openness	0.07	-0.0770522	0.214072
Giacolini et al., (2017) - Clinical population	Seeking	Openness	0.52	0.404502	0.619171
Giacolini et al., (2017) - General population	Anger	Agreeableness	-0.43	-0.497401	-0.357439
Giacolini et al., (2017) - General population	Care	Agreeableness	0.37	0.293574	0.441726
Giacolini et al., (2017) - General population	Fear	Agreeableness	-0.21	-0.290508	-0.126539
Giacolini et al., (2017) - General population	Play	Agreeableness	0.08	-0.00577872	0.16461
Giacolini et al., (2017) - General population	Sadness	Agreeableness	-0.15	-0.232746	-0.0650981
Giacolini et al., (2017) - General population	Seeking	Agreeableness	0.07	-0.0158341	0.15481
Giacolini et al., (2017) - General population	Anger	Conscientiousness	-0.31	-0.385493	-0.230384
Giacolini et al., (2017) - General population	Care	Conscientiousness	0.07	-0.0158341	0.15481
Giacolini et al., (2017) - General population	Fear	Conscientiousness	-0.26	-0.3382	-0.178234
Giacolini et al., (2017) - General population	Play	Conscientiousness	-0.17	-0.252065	-0.0855072
Giacolini et al., (2017) - General population	Sadness	Conscientiousness	-0.26	-0.3382	-0.178234
Giacolini et al., (2017) - General population	Seeking	Conscientiousness	0.17	0.0855072	0.252065
Giacolini et al., (2017) - General population	Anger	Extraversion	0.02	-0.065852	0.105558
Giacolini et al., (2017) - General population	Care	Extraversion	0.24	0.157502	0.319171
Giacolini et al., (2017) - General population	Fear	Extraversion	-0.2	-0.280922	-0.116254
Giacolini et al., (2017) - General population	Play	Extraversion	0.49	0.42199	0.552526
Giacolini et al., (2017) - General population	Sadness	Extraversion	-0.23	-0.309633	-0.147163
Giacolini et al., (2017) - General population	Seeking	Extraversion	0.38	0.304171	0.451044
Giacolini et al., (2017) - General population	Anger	Neuroticism	0.48	0.411183	0.543377
Giacolini et al., (2017) - General population	Care	Neuroticism	0.11	0.0244919	0.19391
Giacolini et al., (2017) - General population	Fear	Neuroticism	0.76	0.721259	0.794001
Giacolini et al., (2017) - General population	Play	Neuroticism	-0.08	-0.16461	0.00577872
Giacolini et al., (2017) - General population	Sadness	Neuroticism	0.67	0.619869	0.714684
Giacolini et al., (2017) - General population	Seeking	Neuroticism	-0.09	-0.174393	-0.00429405
Giacolini et al., (2017) - General population	Anger	Openness	-0.13	-0.213361	-0.0447598
Giacolini et al., (2017) - General population	Care	Openness	0.27	0.188628	0.34769
Giacolini et al., (2017) - General population	Fear	Openness	-0.04	-0.125309	0.0458965
Giacolini et al., (2017) - General population	Play	Openness	0.14	0.0549202	0.223062
Giacolini et al., (2017) - General population	Sadness	Openness	-0.07	-0.15481	0.0158341
Giacolini et al., (2017) - General population	Seeking	Openness	0.47	0.400396	0.534212
Hiebler-Ragger et al. (2018)	Anger	Agreeableness	-0.39	-0.511565	-0.253128
Hiebler-Ragger et al. (2018)	Care	Agreeableness	0.5	0.376743	0.60586
Hiebler-Ragger et al. (2018)	Fear	Agreeableness	-0.09	-0.238602	0.0627208
Hiebler-Ragger et al. (2018)	Play	Agreeableness	0.35	0.209259	0.476535
Hiebler-Ragger et al. (2018)	Sadness	Agreeableness	-0.08	-0.22908	0.0727474
Hiebler-Ragger et al. (2018)	Seeking	Agreeableness	0.05	-0.102643	0.200342
Hiebler-Ragger et al. (2018)	Anger	Conscientiousness	-0.19	-0.332276	-0.0392695
Hiebler-Ragger et al. (2018)	Care	Conscientiousness	0.13	-0.0223039	0.276407
Hiebler-Ragger et al. (2018)	Fear	Conscientiousness	-0.21	-0.35068	-0.0600515
Hiebler-Ragger et al. (2018)	Play	Conscientiousness	0.09	-0.0627208	0.238602
Hiebler-Ragger et al. (2018)	Sadness	Conscientiousness	-0.27	-0.405247	-0.123187
Hiebler-Ragger et al. (2018)	Seeking	Conscientiousness	0.34	0.198379	0.467714
Hiebler-Ragger et al. (2018)	Anger	Extraversion	0	-0.151864	0.151864
Hiebler-Ragger et al. (2018)	Care	Extraversion	0.39	0.253128	0.511565
Hiebler-Ragger et al. (2018)	Fear	Extraversion	-0.33	-0.458867	-0.187535
Hiebler-Ragger et al. (2018)	Play	Extraversion	0.52	0.3997	0.62269
Hiebler-Ragger et al. (2018)	Sadness	Extraversion	-0.24	-0.378083	-0.0914702
Hiebler-Ragger et al. (2018)	Seeking	Extraversion	0.36	0.220173	0.48533
Hiebler-Ragger et al. (2018)	Anger	Neuroticism	0.47	0.342589	0.580435
Hiebler-Ragger et al. (2018)	Care	Neuroticism	0.09	-0.0627208	0.238602
Hiebler-Ragger et al. (2018)	Fear	Neuroticism	0.76	0.687483	0.81751
Hiebler-Ragger et al. (2018)	Play	Neuroticism	-0.34	-0.467714	-0.198379
Hiebler-Ragger et al. (2018)	Sadness	Neuroticism	0.65	0.552694	0.729822
Hiebler-Ragger et al. (2018)	Seeking	Neuroticism	-0.22	-0.359841	-0.0704915
Hiebler-Ragger et al. (2018)	Anger	Openness	0.04	-0.112547	0.190705
Hiebler-Ragger et al. (2018)	Care	Openness	0.24	0.0914702	0.378083
Hiebler-Ragger et al. (2018)	Fear	Openness	0	-0.151864	0.151864
Hiebler-Ragger et al. (2018)	Play	Openness	0.24	0.0914702	0.378083
Hiebler-Ragger et al. (2018)	Sadness	Openness	-0.01	-0.161618	0.142079
Hiebler-Ragger et al. (2018)	Seeking	Openness	0.56	0.446072	0.656069
Montag & Davis (2018)	Anger	Agreeableness	-0.45	-0.558874	-0.325875
Montag & Davis (2018)	Care	Agreeableness	0.38	0.248267	0.497933
Montag & Davis (2018)	Fear	Agreeableness	-0.18	-0.317152	-0.0354732
Montag & Davis (2018)	Play	Agreeableness	0.5	0.382352	0.601696
Montag & Davis (2018)	Sadness	Agreeableness	-0.24	-0.372453	-0.0979643
Montag & Davis (2018)	Seeking	Agreeableness	0.28	0.140257	0.408806
Montag & Davis (2018)	Anger	Conscientiousness	0	-0.145456	0.145456
Montag & Davis (2018)	Care	Conscientiousness	0.15	0.00464582	0.289147
Montag & Davis (2018)	Fear	Conscientiousness	0.09	-0.0561911	0.232413
Montag & Davis (2018)	Play	Conscientiousness	0.06	-0.0862079	0.203678
Montag & Davis (2018)	Sadness	Conscientiousness	-0.04	-0.184383	0.106073
Montag & Davis (2018)	Seeking	Conscientiousness	0.29	0.15091	0.417831
Montag & Davis (2018)	Anger	Extraversion	0	-0.145456	0.145456
Montag & Davis (2018)	Care	Extraversion	0.05	-0.0961549	0.194044
Montag & Davis (2018)	Fear	Extraversion	-0.5	-0.601696	-0.382352
Montag & Davis (2018)	Play	Extraversion	0.54	0.428176	0.635537
Montag & Davis (2018)	Sadness	Extraversion	-0.36	-0.480305	-0.2264
Montag & Davis (2018)	Seeking	Extraversion	0.24	0.0979643	0.372453
Montag & Davis (2018)	Anger	Neuroticism	0.44	0.314684	0.55024
Montag & Davis (2018)	Care	Neuroticism	0.13	-0.0157534	0.270344
Montag & Davis (2018)	Fear	Neuroticism	0.72	0.641754	0.783411
Montag & Davis (2018)	Play	Neuroticism	-0.4	-0.515465	-0.270269
Montag & Davis (2018)	Sadness	Neuroticism	0.63	0.533426	0.71036
Montag & Davis (2018)	Seeking	Neuroticism	-0.21	-0.34492	-0.0665781
Montag & Davis (2018)	Anger	Openness	-0.19	-0.326434	-0.0458105
Montag & Davis (2018)	Care	Openness	0.21	0.0665781	0.34492
Montag & Davis (2018)	Fear	Openness	0.19	0.0458105	0.326434
Montag & Davis (2018)	Play	Openness	-0.07	-0.213284	0.0762317
Montag & Davis (2018)	Sadness	Openness	0.2	0.0561788	0.33569
Montag & Davis (2018)	Seeking	Openness	0.42	0.292408	0.5329
Montag & Panksepp (2017)	Anger	Agreeableness	-0.41	-0.470375	-0.345804
Montag & Panksepp (2017)	Care	Agreeableness	0.49	0.430996	0.544832
Montag & Panksepp (2017)	Fear	Agreeableness	-0.07	-0.144047	0.00482639
Montag & Panksepp (2017)	Play	Agreeableness	0.33	0.261658	0.39505
Montag & Panksepp (2017)	Sadness	Agreeableness	0.01	-0.0648496	0.0847377
Montag & Panksepp (2017)	Seeking	Agreeableness	0.15	0.0760522	0.222307
Montag & Panksepp (2017)	Anger	Conscientiousness	-0.02	-0.0946595	0.0548832
Montag & Panksepp (2017)	Care	Conscientiousness	0.1	0.0253888	0.173503
Montag & Panksepp (2017)	Fear	Conscientiousness	-0.03	-0.104566	0.0449019
Montag & Panksepp (2017)	Play	Conscientiousness	-0.01	-0.0847377	0.0648496
Montag & Panksepp (2017)	Sadness	Conscientiousness	-0.03	-0.104566	0.0449019
Montag & Panksepp (2017)	Seeking	Conscientiousness	0.27	0.199222	0.337975
Montag & Panksepp (2017)	Anger	Extraversion	-0.16	-0.232024	-0.0862309
Montag & Panksepp (2017)	Care	Extraversion	0.23	0.157916	0.299646
Montag & Panksepp (2017)	Fear	Extraversion	-0.39	-0.451626	-0.32467
Montag & Panksepp (2017)	Play	Extraversion	0.67	0.626602	0.709256
Montag & Panksepp (2017)	Sadness	Extraversion	-0.31	-0.37608	-0.240782
Montag & Panksepp (2017)	Seeking	Extraversion	0.36	0.293091	0.4234
Montag & Panksepp (2017)	Anger	Neuroticism	0.33	0.261658	0.39505
Montag & Panksepp (2017)	Care	Neuroticism	0.14	0.0658889	0.212575
Montag & Panksepp (2017)	Fear	Neuroticism	0.75	0.715329	0.780987
Montag & Panksepp (2017)	Play	Neuroticism	-0.36	-0.4234	-0.293091
Montag & Panksepp (2017)	Sadness	Neuroticism	0.69	0.648679	0.727265
Montag & Panksepp (2017)	Seeking	Neuroticism	-0.26	-0.328414	-0.188872
Montag & Panksepp (2017)	Anger	Openness	-0.02	-0.0946595	0.0548832
Montag & Panksepp (2017)	Care	Openness	0.24	0.168219	0.309249
Montag & Panksepp (2017)	Fear	Openness	-0.02	-0.0946595	0.0548832
Montag & Panksepp (2017)	Play	Openness	0.04	-0.0349056	0.114459
Montag & Panksepp (2017)	Sadness	Openness	0.16	0.0862309	0.232024
Montag & Panksepp (2017)	Seeking	Openness	0.39	0.32467	0.451626
Montag et al. (2019)	Anger	Agreeableness	-0.57	-0.637701	-0.493561
Montag et al. (2019)	Care	Agreeableness	0.41	0.317483	0.494785
Montag et al. (2019)	Fear	Agreeableness	0	-0.106362	0.106362
Montag et al. (2019)	Play	Agreeableness	0.04	-0.0666458	0.145742
Montag et al. (2019)	Sadness	Agreeableness	0.04	-0.0666458	0.145742
Montag et al. (2019)	Seeking	Agreeableness	0.06	-0.04666	0.165307
Montag et al. (2019)	Anger	Conscientiousness	-0.21	-0.30945	-0.106006
Montag et al. (2019)	Care	Conscientiousness	0.06	-0.04666	0.165307
Montag et al. (2019)	Fear	Conscientiousness	-0.22	-0.3189	-0.116361
Montag et al. (2019)	Play	Conscientiousness	-0.01	-0.116239	0.0964648
Montag et al. (2019)	Sadness	Conscientiousness	-0.2	-0.299981	-0.095673
Montag et al. (2019)	Seeking	Conscientiousness	0.25	0.147562	0.347132
Montag et al. (2019)	Anger	Extraversion	0.01	-0.0964648	0.116239
Montag et al. (2019)	Care	Extraversion	0.29	0.189482	0.384502
Montag et al. (2019)	Fear	Extraversion	-0.41	-0.494785	-0.317483
Montag et al. (2019)	Play	Extraversion	0.72	0.664528	0.76758
Montag et al. (2019)	Sadness	Extraversion	-0.22	-0.3189	-0.116361
Montag et al. (2019)	Seeking	Extraversion	0.49	0.404731	0.566821
Montag et al. (2019)	Anger	Neuroticism	0.43	0.339149	0.512904
Montag et al. (2019)	Care	Neuroticism	-0.01	-0.116239	0.0964648
Montag et al. (2019)	Fear	Neuroticism	0.83	0.793707	0.860405
Montag et al. (2019)	Play	Neuroticism	-0.3	-0.393797	-0.20002
Montag et al. (2019)	Sadness	Neuroticism	0.7	0.641392	0.750486
Montag et al. (2019)	Seeking	Neuroticism	-0.28	-0.375189	-0.178968
Montag et al. (2019)	Anger	Openness	-0.05	-0.155535	0.0566636
Montag et al. (2019)	Care	Openness	0.28	0.178968	0.375189
Montag et al. (2019)	Fear	Openness	-0.02	-0.126094	0.0865463
Montag et al. (2019)	Play	Openness	0.28	0.178968	0.375189
Montag et al. (2019)	Sadness	Openness	0.03	-0.0766066	0.135928
Montag et al. (2019)	Seeking	Openness	0.58	0.504778	0.646481
Montag et al. (2020)	Anger	Agreeableness	-0.5	-0.548792	-0.447813
Montag et al. (2020)	Care	Agreeableness	0.37	0.310481	0.426629
Montag et al. (2020)	Fear	Agreeableness	-0.2	-0.263697	-0.134566
Montag et al. (2020)	Play	Agreeableness	0.29	0.227187	0.35041
Montag et al. (2020)	Sadness	Agreeableness	-0.2	-0.263697	-0.134566
Montag et al. (2020)	Seeking	Agreeableness	0.16	0.0937653	0.224825
Montag et al. (2020)	Anger	Conscientiousness	-0.22	-0.283056	-0.15505
Montag et al. (2020)	Care	Conscientiousness	0.06	-0.00727288	0.126732
Montag et al. (2020)	Fear	Conscientiousness	-0.24	-0.302364	-0.17559
Montag et al. (2020)	Play	Conscientiousness	0.06	-0.00727288	0.126732
Montag et al. (2020)	Sadness	Conscientiousness	-0.2	-0.263697	-0.134566
Montag et al. (2020)	Seeking	Conscientiousness	0.19	0.124345	0.253998
Montag et al. (2020)	Anger	Extraversion	-0.03	-0.0970478	0.0373188
Montag et al. (2020)	Care	Extraversion	0.22	0.15505	0.283056
Montag et al. (2020)	Fear	Extraversion	-0.38	-0.4361	-0.320958
Montag et al. (2020)	Play	Extraversion	0.48	0.426523	0.530133
Montag et al. (2020)	Sadness	Extraversion	-0.26	-0.321621	-0.196186
Montag et al. (2020)	Seeking	Extraversion	0.39	0.331449	0.445559
Montag et al. (2020)	Anger	Neuroticism	0.52	0.469161	0.567403
Montag et al. (2020)	Care	Neuroticism	0.07	0.0027695	0.136601
Montag et al. (2020)	Fear	Neuroticism	0.74	0.707986	0.768979
Montag et al. (2020)	Play	Neuroticism	-0.34	-0.398141	-0.279138
Montag et al. (2020)	Sadness	Neuroticism	0.68	0.642118	0.714569
Montag et al. (2020)	Seeking	Neuroticism	-0.2	-0.263697	-0.134566
Montag et al. (2020)	Anger	Openness	-0.11	-0.175942	-0.0430751
Montag et al. (2020)	Care	Openness	0.26	0.196186	0.321621
Montag et al. (2020)	Fear	Openness	-0.05	-0.116851	0.0173017
Montag et al. (2020)	Play	Openness	0.14	0.0734479	0.205311
Montag et al. (2020)	Sadness	Openness	-0.01	-0.0771916	0.0572821
Montag et al. (2020)	Seeking	Openness	0.46	0.405293	0.511424
Özkarar-Gradwohl et al. (2014) Turkey	Anger	Agreeableness	-0.16	-0.263879	-0.0524516
Özkarar-Gradwohl et al. (2014) Turkey	Care	Agreeableness	0.48	0.391946	0.559339
Özkarar-Gradwohl et al. (2014) Turkey	Fear	Agreeableness	-0.03	-0.13801	0.0787147
Özkarar-Gradwohl et al. (2014) Turkey	Play	Agreeableness	0.36	0.261762	0.450855
Özkarar-Gradwohl et al. (2014) Turkey	Sadness	Agreeableness	-0.14	-0.244742	-0.0320277
Özkarar-Gradwohl et al. (2014) Turkey	Seeking	Agreeableness	0.19	0.0832571	0.292432
Özkarar-Gradwohl et al. (2014) Turkey	Anger	Conscientiousness	-0.08	-0.186837	0.0287077
Özkarar-Gradwohl et al. (2014) Turkey	Care	Conscientiousness	0.17	0.0626974	0.273417
Özkarar-Gradwohl et al. (2014) Turkey	Fear	Conscientiousness	-0.09	-0.19654	0.0186405
Özkarar-Gradwohl et al. (2014) Turkey	Play	Conscientiousness	0.02	-0.0886509	0.128181
Özkarar-Gradwohl et al. (2014) Turkey	Sadness	Conscientiousness	-0.09	-0.19654	0.0186405
Özkarar-Gradwohl et al. (2014) Turkey	Seeking	Conscientiousness	0.16	0.0524516	0.263879
Özkarar-Gradwohl et al. (2014) Turkey	Anger	Extraversion	0.05	-0.0587773	0.157604
Özkarar-Gradwohl et al. (2014) Turkey	Care	Extraversion	0.16	0.0524516	0.263879
Özkarar-Gradwohl et al. (2014) Turkey	Fear	Extraversion	-0.29	-0.386308	-0.187437
Özkarar-Gradwohl et al. (2014) Turkey	Play	Extraversion	0.47	0.380961	0.550402
Özkarar-Gradwohl et al. (2014) Turkey	Sadness	Extraversion	-0.39	-0.47823	-0.293976
Özkarar-Gradwohl et al. (2014) Turkey	Seeking	Extraversion	0.26	0.155939	0.358353
Özkarar-Gradwohl et al. (2014) Turkey	Anger	Neuroticism	0.56	0.48074	0.630183
Özkarar-Gradwohl et al. (2014) Turkey	Care	Neuroticism	-0.11	-0.215883	-0.00156003
Özkarar-Gradwohl et al. (2014) Turkey	Fear	Neuroticism	0.51	0.425053	0.586042
Özkarar-Gradwohl et al. (2014) Turkey	Play	Neuroticism	-0.19	-0.292432	-0.0832571
Özkarar-Gradwohl et al. (2014) Turkey	Sadness	Neuroticism	0.54	0.458388	0.612581
Özkarar-Gradwohl et al. (2014) Turkey	Seeking	Neuroticism	-0.01	-0.11833	0.0985655
Özkarar-Gradwohl et al. (2014) Turkey	Anger	Openness	0.14	0.0320277	0.244742
Özkarar-Gradwohl et al. (2014) Turkey	Care	Openness	0.24	0.135057	0.339618
Özkarar-Gradwohl et al. (2014) Turkey	Fear	Openness	0.05	-0.0587773	0.157604
Özkarar-Gradwohl et al. (2014) Turkey	Play	Openness	0.2	0.0935711	0.30191
Özkarar-Gradwohl et al. (2014) Turkey	Sadness	Openness	0.01	-0.0985655	0.11833
Özkarar-Gradwohl et al. (2014) Turkey	Seeking	Openness	0.5	0.413992	0.57716
Özkarar-Gradwohl et al. (2017) Germany	Anger	Agreeableness	-0.24	-0.448207	-0.00709345
Özkarar-Gradwohl et al. (2017) Germany	Care	Agreeableness	0.35	0.127073	0.539269
Özkarar-Gradwohl et al. (2017) Germany	Fear	Agreeableness	-0.23	-0.439709	0.00349106
Özkarar-Gradwohl et al. (2017) Germany	Play	Agreeableness	0.24	0.00709345	0.448207
Özkarar-Gradwohl et al. (2017) Germany	Sadness	Agreeableness	-0.13	-0.352609	0.106535
Özkarar-Gradwohl et al. (2017) Germany	Seeking	Agreeableness	0.13	-0.106535	0.352609
Özkarar-Gradwohl et al. (2017) Germany	Anger	Conscientiousness	-0.2	-0.413987	0.0349338
Özkarar-Gradwohl et al. (2017) Germany	Care	Conscientiousness	0	-0.233304	0.233304
Özkarar-Gradwohl et al. (2017) Germany	Fear	Conscientiousness	-0.37	-0.555363	-0.149611
Özkarar-Gradwohl et al. (2017) Germany	Play	Conscientiousness	-0.01	-0.242737	0.223826
Özkarar-Gradwohl et al. (2017) Germany	Sadness	Conscientiousness	-0.36	-0.547334	-0.138313
Özkarar-Gradwohl et al. (2017) Germany	Seeking	Conscientiousness	0.11	-0.126551	0.334714
Özkarar-Gradwohl et al. (2017) Germany	Anger	Extraversion	0.1	-0.136488	0.325705
Özkarar-Gradwohl et al. (2017) Germany	Care	Extraversion	0.48	0.277807	0.641468
Özkarar-Gradwohl et al. (2017) Germany	Fear	Extraversion	-0.34	-0.53117	-0.115889
Özkarar-Gradwohl et al. (2017) Germany	Play	Extraversion	0.43	0.218629	0.602828
Özkarar-Gradwohl et al. (2017) Germany	Sadness	Extraversion	-0.15	-0.370343	0.0863247
Özkarar-Gradwohl et al. (2017) Germany	Seeking	Extraversion	0.45	0.242115	0.618382
Özkarar-Gradwohl et al. (2017) Germany	Anger	Neuroticism	0.67	0.517605	0.781193
Özkarar-Gradwohl et al. (2017) Germany	Care	Neuroticism	0.21	-0.0245043	0.422599
Özkarar-Gradwohl et al. (2017) Germany	Fear	Neuroticism	0.65	0.491183	0.766991
Özkarar-Gradwohl et al. (2017) Germany	Play	Neuroticism	-0.12	-0.343682	0.116567
Özkarar-Gradwohl et al. (2017) Germany	Sadness	Neuroticism	0.67	0.517605	0.781193
Özkarar-Gradwohl et al. (2017) Germany	Seeking	Neuroticism	-0.05	-0.280037	0.185467
Özkarar-Gradwohl et al. (2017) Germany	Anger	Openness	0.14	-0.0964542	0.361496
Özkarar-Gradwohl et al. (2017) Germany	Care	Openness	0.3	0.0717157	0.498419
Özkarar-Gradwohl et al. (2017) Germany	Fear	Openness	-0.12	-0.343682	0.116567
Özkarar-Gradwohl et al. (2017) Germany	Play	Openness	0.32	0.093691	0.514865
Özkarar-Gradwohl et al. (2017) Germany	Sadness	Openness	-0.04	-0.270777	0.195125
Özkarar-Gradwohl et al. (2017) Germany	Seeking	Openness	0.44	0.230342	0.610621
Özkarar-Gradwohl et al. (2017) Japan	Anger	Agreeableness	-0.24	-0.335966	-0.139102
Özkarar-Gradwohl et al. (2017) Japan	Care	Agreeableness	0.43	0.340919	0.511428
Özkarar-Gradwohl et al. (2017) Japan	Fear	Agreeableness	0.04	-0.0646528	0.143783
Özkarar-Gradwohl et al. (2017) Japan	Play	Agreeableness	0.35	0.254931	0.438368
Özkarar-Gradwohl et al. (2017) Japan	Sadness	Agreeableness	0.04	-0.0646528	0.143783
Özkarar-Gradwohl et al. (2017) Japan	Seeking	Agreeableness	0.33	0.233666	0.419918
Özkarar-Gradwohl et al. (2017) Japan	Anger	Conscientiousness	-0.08	-0.182856	0.0245882
Özkarar-Gradwohl et al. (2017) Japan	Care	Conscientiousness	0.11	0.00568237	0.211949
Özkarar-Gradwohl et al. (2017) Japan	Fear	Conscientiousness	-0.14	-0.240863	-0.0361453
Özkarar-Gradwohl et al. (2017) Japan	Play	Conscientiousness	0.16	0.0565618	0.26004
Özkarar-Gradwohl et al. (2017) Japan	Sadness	Conscientiousness	-0.15	-0.250461	-0.0463427
Özkarar-Gradwohl et al. (2017) Japan	Seeking	Conscientiousness	0.27	0.17042	0.364121
Özkarar-Gradwohl et al. (2017) Japan	Anger	Extraversion	-0.14	-0.240863	-0.0361453
Özkarar-Gradwohl et al. (2017) Japan	Care	Extraversion	0.09	-0.0145193	0.192574
Özkarar-Gradwohl et al. (2017) Japan	Fear	Extraversion	-0.4	-0.484167	-0.308498
Özkarar-Gradwohl et al. (2017) Japan	Play	Extraversion	0.51	0.428424	0.583329
Özkarar-Gradwohl et al. (2017) Japan	Sadness	Extraversion	-0.24	-0.335966	-0.139102
Özkarar-Gradwohl et al. (2017) Japan	Seeking	Extraversion	0.38	0.287001	0.465903
Özkarar-Gradwohl et al. (2017) Japan	Anger	Neuroticism	0.57	0.495073	0.636512
Özkarar-Gradwohl et al. (2017) Japan	Care	Neuroticism	0.02	-0.0845594	0.124124
Özkarar-Gradwohl et al. (2017) Japan	Fear	Neuroticism	0.52	0.439471	0.592237
Özkarar-Gradwohl et al. (2017) Japan	Play	Neuroticism	-0.18	-0.279138	-0.0770651
Özkarar-Gradwohl et al. (2017) Japan	Sadness	Neuroticism	0.51	0.428424	0.583329
Özkarar-Gradwohl et al. (2017) Japan	Seeking	Neuroticism	-0.14	-0.240863	-0.0361453
Özkarar-Gradwohl et al. (2017) Japan	Anger	Openness	0.05	-0.0546682	0.153581
Özkarar-Gradwohl et al. (2017) Japan	Care	Openness	0.1	-0.00442911	0.202272
Özkarar-Gradwohl et al. (2017) Japan	Fear	Openness	-0.01	-0.114264	0.0944815
Özkarar-Gradwohl et al. (2017) Japan	Play	Openness	0.16	0.0565618	0.26004
Özkarar-Gradwohl et al. (2017) Japan	Sadness	Openness	-0.01	-0.114264	0.0944815
Özkarar-Gradwohl et al. (2017) Japan	Seeking	Openness	0.41	0.319281	0.493272
Pahlavan et al. (2008)	Anger	Agreeableness	-0.34	-0.422726	-0.251655
Pahlavan et al. (2008)	Care	Agreeableness	0.44	0.358634	0.514731
Pahlavan et al. (2008)	Fear	Agreeableness	0	-0.0966117	0.0966117
Pahlavan et al. (2008)	Play	Agreeableness	0.23	0.13642	0.319512
Pahlavan et al. (2008)	Sadness	Agreeableness	0.04	-0.0568313	0.136086
Pahlavan et al. (2008)	Seeking	Agreeableness	0.16	0.0643835	0.252705
Pahlavan et al. (2008)	Anger	Conscientiousness	0.09	-0.00666969	0.185003
Pahlavan et al. (2008)	Care	Conscientiousness	0.19	0.0951346	0.281445
Pahlavan et al. (2008)	Fear	Conscientiousness	0.17	0.0746138	0.262304
Pahlavan et al. (2008)	Play	Conscientiousness	-0.11	-0.204439	-0.0135321
Pahlavan et al. (2008)	Sadness	Conscientiousness	0.03	-0.0668053	0.126246
Pahlavan et al. (2008)	Seeking	Conscientiousness	0.1	0.00342135	0.19473
Pahlavan et al. (2008)	Anger	Extraversion	0.16	0.0643835	0.252705
Pahlavan et al. (2008)	Care	Extraversion	0.16	0.0643835	0.252705
Pahlavan et al. (2008)	Fear	Extraversion	-0.03	-0.126246	0.0668053
Pahlavan et al. (2008)	Play	Extraversion	0.5	0.423863	0.56912
Pahlavan et al. (2008)	Sadness	Extraversion	-0.01	-0.11	0.09
Pahlavan et al. (2008)	Seeking	Extraversion	0.17	0.0746138	0.262304
Pahlavan et al. (2008)	Anger	Neuroticism	0.35	0.262256	0.432004
Pahlavan et al. (2008)	Care	Neuroticism	0.12	0.0236626	0.214129
Pahlavan et al. (2008)	Fear	Neuroticism	0.7	0.647154	0.746151
Pahlavan et al. (2008)	Play	Neuroticism	-0.18	-0.271884	-0.0848641
Pahlavan et al. (2008)	Sadness	Neuroticism	0.48	0.402032	0.551057
Pahlavan et al. (2008)	Seeking	Neuroticism	-0.12	-0.214129	-0.0236626
Pahlavan et al. (2008)	Anger	Openness	-0.07	-0.165493	0.0267929
Pahlavan et al. (2008)	Care	Openness	0.02	-0.07676	0.116387
Pahlavan et al. (2008)	Fear	Openness	-0.14	-0.233454	-0.0439832
Pahlavan et al. (2008)	Play	Openness	0.27	0.178032	0.357292
Pahlavan et al. (2008)	Sadness	Openness	0.01	-0.0866955	0.106509
Pahlavan et al. (2008)	Seeking	Openness	0.41	0.326314	0.487309
Reuter et al. (2017)	Anger	Agreeableness	-0.39	-0.428099	-0.350517
Reuter et al. (2017)	Care	Agreeableness	0.39	0.350517	0.428099
Reuter et al. (2017)	Fear	Agreeableness	-0.04	-0.0855781	0.00574516
Reuter et al. (2017)	Play	Agreeableness	0.22	0.176037	0.263088
Reuter et al. (2017)	Sadness	Agreeableness	-0.04	-0.0855781	0.00574516
Reuter et al. (2017)	Seeking	Agreeableness	0.07	0.0243433	0.115365
Reuter et al. (2017)	Anger	Conscientiousness	-0.13	-0.174696	-0.0847693
Reuter et al. (2017)	Care	Conscientiousness	0.11	0.0645903	0.154955
Reuter et al. (2017)	Fear	Conscientiousness	-0.13	-0.174696	-0.0847693
Reuter et al. (2017)	Play	Conscientiousness	0.05	0.00427513	0.0955162
Reuter et al. (2017)	Sadness	Conscientiousness	-0.15	-0.194401	-0.104986
Reuter et al. (2017)	Seeking	Conscientiousness	0.16	0.115108	0.20424
Reuter et al. (2017)	Anger	Extraversion	-0.06	-0.105445	-0.0143046
Reuter et al. (2017)	Care	Extraversion	0.26	0.216844	0.302142
Reuter et al. (2017)	Fear	Extraversion	-0.31	-0.350762	-0.268066
Reuter et al. (2017)	Play	Extraversion	0.61	0.580459	0.637937
Reuter et al. (2017)	Sadness	Extraversion	-0.26	-0.302142	-0.216844
Reuter et al. (2017)	Seeking	Extraversion	0.37	0.329847	0.408817
Reuter et al. (2017)	Anger	Neuroticism	0.31	0.268066	0.350762
Reuter et al. (2017)	Care	Neuroticism	0.1	0.0545147	0.145071
Reuter et al. (2017)	Fear	Neuroticism	0.75	0.72928	0.769345
Reuter et al. (2017)	Play	Neuroticism	-0.32	-0.360459	-0.278339
Reuter et al. (2017)	Sadness	Neuroticism	0.69	0.665259	0.713227
Reuter et al. (2017)	Seeking	Neuroticism	-0.24	-0.282632	-0.196421
Reuter et al. (2017)	Anger	Openness	0.01	-0.035751	0.0557092
Reuter et al. (2017)	Care	Openness	0.15	0.104986	0.194401
Reuter et al. (2017)	Fear	Openness	-0.03	-0.0756309	0.0157563
Reuter et al. (2017)	Play	Openness	0.1	0.0545147	0.145071
Reuter et al. (2017)	Sadness	Openness	0.04	-0.00574516	0.0855781
Reuter et al. (2017)	Seeking	Openness	0.41	0.371226	0.447346
Sindermann et al. (2017)	Anger	Agreeableness	-0.54	-0.708492	-0.313264
Sindermann et al. (2017)	Care	Agreeableness	0.23	-0.0457734	0.473199
Sindermann et al. (2017)	Fear	Agreeableness	-0.2	-0.448425	0.0771089
Sindermann et al. (2017)	Play	Agreeableness	-0.11	-0.371741	0.167942
Sindermann et al. (2017)	Sadness	Agreeableness	-0.11	-0.371741	0.167942
Sindermann et al. (2017)	Seeking	Agreeableness	0.02	-0.254288	0.29131
Sindermann et al. (2017)	Anger	Conscientiousness	0.08	-0.197206	0.34536
Sindermann et al. (2017)	Care	Conscientiousness	0.23	-0.0457734	0.473199
Sindermann et al. (2017)	Fear	Conscientiousness	0.24	-0.0352062	0.481372
Sindermann et al. (2017)	Play	Conscientiousness	0.18	-0.0976995	0.431695
Sindermann et al. (2017)	Sadness	Conscientiousness	0.05	-0.225984	0.318554
Sindermann et al. (2017)	Seeking	Conscientiousness	0.59	0.377955	0.743232
Sindermann et al. (2017)	Anger	Extraversion	0.09	-0.187506	0.354201
Sindermann et al. (2017)	Care	Extraversion	0.33	0.0627508	0.553091
Sindermann et al. (2017)	Fear	Extraversion	-0.09	-0.354201	0.187506
Sindermann et al. (2017)	Play	Extraversion	0.69	0.51386	0.810317
Sindermann et al. (2017)	Sadness	Extraversion	-0.22	-0.464984	0.0562792
Sindermann et al. (2017)	Seeking	Extraversion	0.4	0.142674	0.606676
Sindermann et al. (2017)	Anger	Neuroticism	0.47	0.2261	0.658446
Sindermann et al. (2017)	Care	Neuroticism	-0.08	-0.34536	0.197206
Sindermann et al. (2017)	Fear	Neuroticism	0.66	0.472139	0.790517
Sindermann et al. (2017)	Play	Neuroticism	-0.35	-0.568591	-0.0852415
Sindermann et al. (2017)	Sadness	Neuroticism	0.52	0.287964	0.694364
Sindermann et al. (2017)	Seeking	Neuroticism	-0.26	-0.497594	0.0138856
Sindermann et al. (2017)	Anger	Openness	0.27	-0.00313102	0.505643
Sindermann et al. (2017)	Care	Openness	0.15	-0.128146	0.40627
Sindermann et al. (2017)	Fear	Openness	0	-0.2729	0.2729
Sindermann et al. (2017)	Play	Openness	0.14	-0.13818	0.397706
Sindermann et al. (2017)	Sadness	Openness	0.08	-0.197206	0.34536
Sindermann et al. (2017)	Seeking	Openness	0.59	0.377955	0.743232
Sindermann et al. (2018) Chinese Sample	Anger	Agreeableness	-0.184	-0.25929	-0.106488
Sindermann et al. (2018) Chinese Sample	Care	Agreeableness	0.384	0.314486	0.449417
Sindermann et al. (2018) Chinese Sample	Fear	Agreeableness	-0.13	-0.206935	-0.0514675
Sindermann et al. (2018) Chinese Sample	Play	Agreeableness	0.366	0.295489	0.432545
Sindermann et al. (2018) Chinese Sample	Sadness	Agreeableness	-0.075	-0.153153	0.00408572
Sindermann et al. (2018) Chinese Sample	Seeking	Agreeableness	0.258	0.182664	0.330324
Sindermann et al. (2018) Chinese Sample	Anger	Conscientiousness	-0.133	-0.209855	-0.0545117
Sindermann et al. (2018) Chinese Sample	Care	Conscientiousness	0.174	0.0962628	0.249627
Sindermann et al. (2018) Chinese Sample	Fear	Conscientiousness	-0.168	-0.243823	-0.0901357
Sindermann et al. (2018) Chinese Sample	Play	Conscientiousness	0.133	0.0545117	0.209855
Sindermann et al. (2018) Chinese Sample	Sadness	Conscientiousness	-0.15	-0.226377	-0.0717899
Sindermann et al. (2018) Chinese Sample	Seeking	Conscientiousness	0.366	0.295489	0.432545
Sindermann et al. (2018) Chinese Sample	Anger	Extraversion	-0.091	-0.168847	-0.012025
Sindermann et al. (2018) Chinese Sample	Care	Extraversion	0.317	0.244055	0.386378
Sindermann et al. (2018) Chinese Sample	Fear	Extraversion	-0.356	-0.423152	-0.284959
Sindermann et al. (2018) Chinese Sample	Play	Extraversion	0.496	0.433956	0.553362
Sindermann et al. (2018) Chinese Sample	Sadness	Extraversion	-0.194	-0.268937	-0.116729
Sindermann et al. (2018) Chinese Sample	Seeking	Extraversion	0.387	0.317658	0.452225
Sindermann et al. (2018) Chinese Sample	Anger	Neuroticism	0.364	0.293382	0.430668
Sindermann et al. (2018) Chinese Sample	Care	Neuroticism	-0.047	-0.125595	0.0321811
Sindermann et al. (2018) Chinese Sample	Fear	Neuroticism	0.619	0.567722	0.665493
Sindermann et al. (2018) Chinese Sample	Play	Neuroticism	-0.224	-0.297788	-0.147552
Sindermann et al. (2018) Chinese Sample	Sadness	Neuroticism	0.52	0.459844	0.575405
Sindermann et al. (2018) Chinese Sample	Seeking	Neuroticism	-0.255	-0.32746	-0.179559
Sindermann et al. (2018) Chinese Sample	Anger	Openness	-0.103	-0.180591	-0.024135
Sindermann et al. (2018) Chinese Sample	Care	Openness	0.206	0.12904	0.280493
Sindermann et al. (2018) Chinese Sample	Fear	Openness	-0.033	-0.11177	0.046182
Sindermann et al. (2018) Chinese Sample	Play	Openness	0.124	0.0453834	0.20109
Sindermann et al. (2018) Chinese Sample	Sadness	Openness	-0.017	-0.0959326	0.062145
Sindermann et al. (2018) Chinese Sample	Seeking	Openness	0.41	0.342025	0.473706
Yu (2018)	Anger	Agreeableness	-0.52	-0.625057	-0.396439
Yu (2018)	Care	Agreeableness	0.24	0.0866181	0.382267
Yu (2018)	Fear	Agreeableness	-0.15	-0.299134	0.00628758
Yu (2018)	Play	Agreeableness	0.27	0.118368	0.409327
Yu (2018)	Sadness	Agreeableness	-0.12	-0.271534	0.03734
Yu (2018)	Seeking	Agreeableness	-0.02	-0.175102	0.136071
Yu (2018)	Anger	Conscientiousness	-0.29	-0.4264	-0.140704
Yu (2018)	Care	Conscientiousness	0.12	-0.03734	0.271534
Yu (2018)	Fear	Conscientiousness	-0.01	-0.165881	0.146369
Yu (2018)	Play	Conscientiousness	0.07	-0.0875986	0.22418
Yu (2018)	Sadness	Conscientiousness	-0.13	-0.280918	0.0271918
Yu (2018)	Seeking	Conscientiousness	0.24	0.0876261	0.3814
Yu et al. (2016)	Anger	Agreeableness	-0.51	-0.564272	-0.451339
Yu et al. (2016)	Care	Agreeableness	0.5	0.440585	0.555053
Yu et al. (2016)	Fear	Agreeableness	-0.18	-0.252843	-0.105127
Yu et al. (2016)	Play	Agreeableness	0.47	0.408281	0.527442
Yu et al. (2016)	Sadness	Agreeableness	-0.26	-0.329929	-0.187233
Yu et al. (2016)	Seeking	Agreeableness	0.22	0.146137	0.291424
Yu et al. (2016)	Anger	Conscientiousness	-0.36	-0.42465	-0.291697
Yu et al. (2016)	Care	Conscientiousness	0.35	0.281194	0.415226
Yu et al. (2016)	Fear	Conscientiousness	-0.32	-0.386968	-0.249674
Yu et al. (2016)	Play	Conscientiousness	0.3	0.228758	0.368045
Yu et al. (2016)	Sadness	Conscientiousness	-0.33	-0.396582	-0.259964
Yu et al. (2016)	Seeking	Conscientiousness	0.35	0.281033	0.415371
Yu et al. (2016)	Anger	Extraversion	-0.29	-0.358033	-0.218904
Yu et al. (2016)	Care	Extraversion	0.46	0.397983	0.517832
Yu et al. (2016)	Fear	Extraversion	-0.42	-0.48068	-0.355317
Yu et al. (2016)	Play	Extraversion	0.67	0.625816	0.709897
Yu et al. (2016)	Sadness	Extraversion	-0.33	-0.396237	-0.260345
Yu et al. (2016)	Seeking	Extraversion	0.35	0.281408	0.415034
Yu et al. (2016)	Anger	Neuroticism	0.56	0.505621	0.609947
Yu et al. (2016)	Care	Neuroticism	-0.28	-0.348457	-0.208572
Yu et al. (2016)	Fear	Neuroticism	0.77	0.73715	0.799219
Yu et al. (2016)	Play	Neuroticism	-0.51	-0.564154	-0.451477
Yu et al. (2016)	Sadness	Neuroticism	0.68	0.63683	0.71892
Yu et al. (2016)	Seeking	Neuroticism	-0.33	-0.396091	-0.260507
Yu et al. (2016)	Anger	Openness	-0.25	-0.319948	-0.177342
Yu et al. (2016)	Care	Openness	0.38	0.313014	0.443224
Yu et al. (2016)	Fear	Openness	-0.13	-0.204123	-0.0543946
Yu et al. (2016)	Play	Openness	0.32	0.249892	0.38677
Yu et al. (2016)	Sadness	Openness	-0.11	-0.184766	-0.0339684
Yu et al. (2016)	Seeking	Openness	0.56	0.505364	0.610164

## Sheet: Sheet1
Abella et al. (2011) Spanish	Agreeableness	Anger	-0.41	397	1	-0.41	0.0419105	-0.435611	0.0503793	NEO
Abella et al. (2011) Spanish	Agreeableness	Care	0.31	397	1	0.31	0.0455378	0.320545	0.0503793	NEO
Abella et al. (2011) Spanish	Agreeableness	Fear	-0.01	397	1	-0.01	0.0503742	-0.0100003	0.0503793	NEO
Abella et al. (2011) Spanish	Agreeableness	Play	0.25	397	1	0.25	0.0472306	0.255413	0.0503793	NEO
Abella et al. (2011) Spanish	Agreeableness	Sadness	0	397	1	0	0.0503793	0	0.0503793	NEO
Abella et al. (2011) Spanish	Agreeableness	Seeking	0.18	397	1	0.18	0.048747	0.181983	0.0503793	NEO
Abella et al. (2011) Spanish	Conscientiousness	Anger	-0.08	397	1	-0.08	0.0500568	-0.0801713	0.0503793	NEO
Abella et al. (2011) Spanish	Conscientiousness	Care	0.14	397	1	0.14	0.0493918	0.140926	0.0503793	NEO
Abella et al. (2011) Spanish	Conscientiousness	Fear	0.07	397	1	0.07	0.0501324	0.0701147	0.0503793	NEO
Abella et al. (2011) Spanish	Conscientiousness	Play	0.02	397	1	0.02	0.0503591	0.0200027	0.0503793	NEO
Abella et al. (2011) Spanish	Conscientiousness	Sadness	0.06	397	1	0.06	0.0501979	0.0600722	0.0503793	NEO
Abella et al. (2011) Spanish	Conscientiousness	Seeking	0.21	397	1	0.21	0.0481575	0.213171	0.0503793	NEO
Abella et al. (2011) Spanish	Extraversion	Anger	-0.1	397	1	-0.1	0.0498755	-0.100335	0.0503793	NEO
Abella et al. (2011) Spanish	Extraversion	Care	0.29	397	1	0.29	0.0461424	0.298566	0.0503793	NEO
Abella et al. (2011) Spanish	Extraversion	Fear	-0.02	397	1	-0.02	0.0503591	-0.0200027	0.0503793	NEO
Abella et al. (2011) Spanish	Extraversion	Play	0.57	397	1	0.57	0.034011	0.647523	0.0503793	NEO
Abella et al. (2011) Spanish	Extraversion	Sadness	-0.06	397	1	-0.06	0.0501979	-0.0600722	0.0503793	NEO
Abella et al. (2011) Spanish	Extraversion	Seeking	0.36	397	1	0.36	0.0438501	0.376886	0.0503793	NEO
Abella et al. (2011) Spanish	Nervroticism	Anger	0.36	397	1	0.36	0.0438501	0.376886	0.0503793	NEO
Abella et al. (2011) Spanish	Nervroticism	Care	0.07	397	1	0.07	0.0501324	0.0701147	0.0503793	NEO
Abella et al. (2011) Spanish	Nervroticism	Fear	0.46	397	1	0.46	0.039719	0.497311	0.0503793	NEO
Abella et al. (2011) Spanish	Nervroticism	Play	-0.26	397	1	-0.26	0.0469736	-0.266108	0.0503793	NEO
Abella et al. (2011) Spanish	Nervroticism	Sadness	0.56	397	1	0.56	0.0345803	0.632833	0.0503793	NEO
Abella et al. (2011) Spanish	Nervroticism	Seeking	-0.12	397	1	-0.12	0.0496538	-0.120581	0.0503793	NEO
Abella et al. (2011) Spanish	Openness	Anger	-0.02	397	1	-0.02	0.0503591	-0.0200027	0.0503793	NEO
Abella et al. (2011) Spanish	Openness	Care	0.3	397	1	0.3	0.0458451	0.30952	0.0503793	NEO
Abella et al. (2011) Spanish	Openness	Fear	0.15	397	1	0.15	0.0492457	0.15114	0.0503793	NEO
Abella et al. (2011) Spanish	Openness	Play	0.17	397	1	0.17	0.0489233	0.171667	0.0503793	NEO
Abella et al. (2011) Spanish	Openness	Sadness	0.19	397	1	0.19	0.0485606	0.192337	0.0503793	NEO
Abella et al. (2011) Spanish	Openness	Seeking	0.37	397	1	0.37	0.0434823	0.388423	0.0503793	NEO
Barrett et al. (2010) USA	Agreeableness	Anger	-0.44	226	1	-0.44	0.0540005	-0.472231	0.066965	NOT
Barrett et al. (2010) USA	Agreeableness	Care	0.34	226	1	0.34	0.0592238	0.354093	0.066965	NOT
Barrett et al. (2010) USA	Agreeableness	Fear	-0.13	226	1	-0.13	0.0658332	-0.13074	0.066965	NOT
Barrett et al. (2010) USA	Agreeableness	Play	0.32	226	1	0.32	0.0601077	0.331647	0.066965	NOT
Barrett et al. (2010) USA	Agreeableness	Sadness	-0.08	226	1	-0.08	0.0665364	-0.0801713	0.066965	NOT
Barrett et al. (2010) USA	Agreeableness	Seeking	0.24	226	1	0.24	0.0631078	0.244774	0.066965	NOT
Barrett et al. (2010) USA	Conscientiousness	Anger	-0.23	226	1	-0.23	0.0634225	-0.234189	0.066965	NOT
Barrett et al. (2010) USA	Conscientiousness	Care	0.16	226	1	0.16	0.0652507	0.161387	0.066965	NOT
Barrett et al. (2010) USA	Conscientiousness	Fear	-0.16	226	1	-0.16	0.0652507	-0.161387	0.066965	NOT
Barrett et al. (2010) USA	Conscientiousness	Play	0.13	226	1	0.13	0.0658332	0.13074	0.066965	NOT
Barrett et al. (2010) USA	Conscientiousness	Sadness	-0.15	226	1	-0.15	0.0654582	-0.15114	0.066965	NOT
Barrett et al. (2010) USA	Conscientiousness	Seeking	0.24	226	1	0.24	0.0631078	0.244774	0.066965	NOT
Barrett et al. (2010) USA	Extraversion	Anger	0.03	226	1	0.03	0.0669047	0.030009	0.066965	NOT
Barrett et al. (2010) USA	Extraversion	Care	0.31	226	1	0.31	0.0605296	0.320545	0.066965	NOT
Barrett et al. (2010) USA	Extraversion	Fear	-0.03	226	1	-0.03	0.0669047	-0.030009	0.066965	NOT
Barrett et al. (2010) USA	Extraversion	Play	0.39	226	1	0.39	0.0567796	0.4118	0.066965	NOT
Barrett et al. (2010) USA	Extraversion	Sadness	-0.05	226	1	-0.05	0.0667975	-0.0500417	0.066965	NOT
Barrett et al. (2010) USA	Extraversion	Seeking	0.29	226	1	0.29	0.0613332	0.298566	0.066965	NOT
Barrett et al. (2010) USA	Nervroticism	Anger	0.37	226	1	0.37	0.0577975	0.388423	0.066965	NOT
Barrett et al. (2010) USA	Nervroticism	Care	0.04	226	1	0.04	0.0668578	0.0400214	0.066965	NOT
Barrett et al. (2010) USA	Nervroticism	Fear	0.58	226	1	0.58	0.0444379	0.662463	0.066965	NOT
Barrett et al. (2010) USA	Nervroticism	Play	-0.22	226	1	-0.22	0.0637238	-0.223656	0.066965	NOT
Barrett et al. (2010) USA	Nervroticism	Sadness	0.51	226	1	0.51	0.0495474	0.56273	0.066965	NOT
Barrett et al. (2010) USA	Nervroticism	Seeking	-0.19	226	1	-0.19	0.0645475	-0.192337	0.066965	NOT
Barrett et al. (2010) USA	Openness	Anger	-0.06	226	1	-0.06	0.0667239	-0.0600722	0.066965	NOT
Barrett et al. (2010) USA	Openness	Care	0.14	226	1	0.14	0.0656524	0.140926	0.066965	NOT
Barrett et al. (2010) USA	Openness	Fear	-0.08	226	1	-0.08	0.0665364	-0.0801713	0.066965	NOT
Barrett et al. (2010) USA	Openness	Play	0.25	226	1	0.25	0.0627796	0.255413	0.066965	NOT
Barrett et al. (2010) USA	Openness	Sadness	-0.06	226	1	-0.06	0.0667239	-0.0600722	0.066965	NOT
Barrett et al. (2010) USA	Openness	Seeking	0.35	226	1	0.35	0.0587617	0.365444	0.066965	NOT
Barrett et al. (2013) USA	Agreeableness	Anger	-0.49	1096	1	-0.49	0.0229851	-0.53606	0.0302475	NOT
Barrett et al. (2013) USA	Agreeableness	Care	0.4	1096	1	0.4	0.0254079	0.423649	0.0302475	NOT
Barrett et al. (2013) USA	Agreeableness	Fear	-0.05	1096	1	-0.05	0.0301719	-0.0500417	0.0302475	NOT
Barrett et al. (2013) USA	Agreeableness	Play	0.38	1096	1	0.38	0.0258798	0.40006	0.0302475	NOT
Barrett et al. (2013) USA	Agreeableness	Sadness	-0.26	1096	1	-0.26	0.0282028	-0.266108	0.0302475	NOT
Barrett et al. (2013) USA	Agreeableness	Seeking	0.19	1096	1	0.19	0.0291556	0.192337	0.0302475	NOT
Barrett et al. (2013) USA	Conscientiousness	Anger	-0.2	1096	1	-0.2	0.0290376	-0.202733	0.0302475	NOT
Barrett et al. (2013) USA	Conscientiousness	Care	0.2	1096	1	0.2	0.0290376	0.202733	0.0302475	NOT
Barrett et al. (2013) USA	Conscientiousness	Fear	-0.07	1096	1	-0.07	0.0300993	-0.0701147	0.0302475	NOT
Barrett et al. (2013) USA	Conscientiousness	Play	0.17	1096	1	0.17	0.0293734	0.171667	0.0302475	NOT
Barrett et al. (2013) USA	Conscientiousness	Sadness	-0.23	1096	1	-0.23	0.0286474	-0.234189	0.0302475	NOT
Barrett et al. (2013) USA	Conscientiousness	Seeking	0.23	1096	1	0.23	0.0286474	0.234189	0.0302475	NOT
Barrett et al. (2013) USA	Extraversion	Anger	-0.01	1096	1	-0.01	0.0302445	-0.0100003	0.0302475	NOT
Barrett et al. (2013) USA	Extraversion	Care	0.35	1096	1	0.35	0.0265422	0.365444	0.0302475	NOT
Barrett et al. (2013) USA	Extraversion	Fear	-0.18	1096	1	-0.18	0.0292675	-0.181983	0.0302475	NOT
Barrett et al. (2013) USA	Extraversion	Play	0.49	1096	1	0.49	0.0229851	0.53606	0.0302475	NOT
Barrett et al. (2013) USA	Extraversion	Sadness	-0.27	1096	1	-0.27	0.0280425	-0.276864	0.0302475	NOT
Barrett et al. (2013) USA	Extraversion	Seeking	0.24	1096	1	0.24	0.0285053	0.244774	0.0302475	NOT
Barrett et al. (2013) USA	Nervroticism	Anger	0.45	1096	1	0.45	0.0241224	0.4847	0.0302475	NOT
Barrett et al. (2013) USA	Nervroticism	Care	-0.08	1096	1	-0.08	0.0300539	-0.0801713	0.0302475	NOT
Barrett et al. (2013) USA	Nervroticism	Fear	0.6	1096	1	0.6	0.0193584	0.693147	0.0302475	NOT
Barrett et al. (2013) USA	Nervroticism	Play	-0.27	1096	1	-0.27	0.0280425	-0.276864	0.0302475	NOT
Barrett et al. (2013) USA	Nervroticism	Sadness	0.63	1096	1	0.63	0.0182423	0.741416	0.0302475	NOT
Barrett et al. (2013) USA	Nervroticism	Seeking	-0.18	1096	1	-0.18	0.0292675	-0.181983	0.0302475	NOT
Barrett et al. (2013) USA	Openness	Anger	-0.12	1096	1	-0.12	0.029812	-0.120581	0.0302475	NOT
Barrett et al. (2013) USA	Openness	Care	0.24	1096	1	0.24	0.0285053	0.244774	0.0302475	NOT
Barrett et al. (2013) USA	Openness	Fear	-0.05	1096	1	-0.05	0.0301719	-0.0500417	0.0302475	NOT
Barrett et al. (2013) USA	Openness	Play	0.24	1096	1	0.24	0.0285053	0.244774	0.0302475	NOT
Barrett et al. (2013) USA	Openness	Sadness	-0.04	1096	1	-0.04	0.0301991	-0.0400214	0.0302475	NOT
Barrett et al. (2013) USA	Openness	Seeking	0.58	1096	1	0.58	0.0200723	0.662463	0.0302475	NOT
Cwojdzin?ska & Rybakowski (2015) Poland	Agreeableness	Anger	-0.53	81	1	-0.53	0.081422	-0.590145	0.113228	NEO
Cwojdzin?ska & Rybakowski (2015) Poland	Agreeableness	Care	0.16	81	1	0.16	0.110329	0.161387	0.113228	NEO
Cwojdzin?ska & Rybakowski (2015) Poland	Agreeableness	Fear	-0.22	81	1	-0.22	0.107747	-0.223656	0.113228	NEO
Cwojdzin?ska & Rybakowski (2015) Poland	Agreeableness	Play	-0.1	81	1	-0.1	0.112095	-0.100335	0.113228	NEO
Cwojdzin?ska & Rybakowski (2015) Poland	Agreeableness	Sadness	-0.21	81	1	-0.21	0.108234	-0.213171	0.113228	NEO
Cwojdzin?ska & Rybakowski (2015) Poland	Agreeableness	Seeking	-0.23	81	1	-0.23	0.107238	-0.234189	0.113228	NEO
Cwojdzin?ska & Rybakowski (2015) Poland	Conscientiousness	Anger	-0.23	81	1	-0.23	0.107238	-0.234189	0.113228	NEO
Cwojdzin?ska & Rybakowski (2015) Poland	Conscientiousness	Care	0.05	81	1	0.05	0.112945	0.0500417	0.113228	NEO
Cwojdzin?ska & Rybakowski (2015) Poland	Conscientiousness	Fear	-0.25	81	1	-0.25	0.106151	-0.255413	0.113228	NEO
Cwojdzin?ska & Rybakowski (2015) Poland	Conscientiousness	Play	0.06	81	1	0.06	0.11282	0.0600722	0.113228	NEO
Cwojdzin?ska & Rybakowski (2015) Poland	Conscientiousness	Sadness	-0.29	81	1	-0.29	0.103705	-0.298566	0.113228	NEO
Cwojdzin?ska & Rybakowski (2015) Poland	Conscientiousness	Seeking	0.18	81	1	0.18	0.109559	0.181983	0.113228	NEO
Cwojdzin?ska & Rybakowski (2015) Poland	Extraversion	Anger	-0.07	81	1	-0.07	0.112673	-0.0701147	0.113228	NEO
Cwojdzin?ska & Rybakowski (2015) Poland	Extraversion	Care	0.35	81	1	0.35	0.0993573	0.365444	0.113228	NEO
Cwojdzin?ska & Rybakowski (2015) Poland	Extraversion	Fear	-0.09	81	1	-0.09	0.112311	-0.0902442	0.113228	NEO
Cwojdzin?ska & Rybakowski (2015) Poland	Extraversion	Play	0.48	81	1	0.48	0.08714	0.522984	0.113228	NEO
Cwojdzin?ska & Rybakowski (2015) Poland	Extraversion	Sadness	-0.07	81	1	-0.07	0.112673	-0.0701147	0.113228	NEO
Cwojdzin?ska & Rybakowski (2015) Poland	Extraversion	Seeking	0.25	81	1	0.25	0.106151	0.255413	0.113228	NEO
Cwojdzin?ska & Rybakowski (2015) Poland	Nervroticism	Anger	0.49	81	1	0.49	0.0860417	0.53606	0.113228	NEO
Cwojdzin?ska & Rybakowski (2015) Poland	Nervroticism	Care	0.22	81	1	0.22	0.107747	0.223656	0.113228	NEO
Cwojdzin?ska & Rybakowski (2015) Poland	Nervroticism	Fear	0.75	81	1	0.75	0.0495371	0.972955	0.113228	NEO
Cwojdzin?ska & Rybakowski (2015) Poland	Nervroticism	Play	-0.24	81	1	-0.24	0.106706	-0.244774	0.113228	NEO
Cwojdzin?ska & Rybakowski (2015) Poland	Nervroticism	Sadness	0.73	81	1	0.73	0.0528887	0.928727	0.113228	NEO
Cwojdzin?ska & Rybakowski (2015) Poland	Nervroticism	Seeking	-0.09	81	1	-0.09	0.112311	-0.0902442	0.113228	NEO
Cwojdzin?ska & Rybakowski (2015) Poland	Openness	Anger	0.08	81	1	0.08	0.112503	0.0801713	0.113228	NEO
Cwojdzin?ska & Rybakowski (2015) Poland	Openness	Care	0.44	81	1	0.44	0.0913068	0.472231	0.113228	NEO
Cwojdzin?ska & Rybakowski (2015) Poland	Openness	Fear	0.03	81	1	0.03	0.113126	0.030009	0.113228	NEO
Cwojdzin?ska & Rybakowski (2015) Poland	Openness	Play	0.22	81	1	0.22	0.107747	0.223656	0.113228	NEO
Cwojdzin?ska & Rybakowski (2015) Poland	Openness	Sadness	0.08	81	1	0.08	0.112503	0.0801713	0.113228	NEO
Cwojdzin?ska & Rybakowski (2015) Poland	Openness	Seeking	0.37	81	1	0.37	0.0977268	0.388423	0.113228	NEO
Davis, K. L., Panksepp, J., & Normansell, L. (2003).	Agreeableness	Anger	-0.48	171	1	-0.48	0.0593759	-0.522984	0.0771517	NOT
Davis, K. L., Panksepp, J., & Normansell, L. (2003).	Agreeableness	Care	0.5	171	1	0.5	0.0578638	0.549306	0.0771517	NOT
Davis, K. L., Panksepp, J., & Normansell, L. (2003).	Agreeableness	Fear	-0.17	171	1	-0.17	0.074922	-0.171667	0.0771517	NOT
Davis, K. L., Panksepp, J., & Normansell, L. (2003).	Agreeableness	Play	0.29	171	1	0.29	0.0706632	0.298566	0.0771517	NOT
Davis, K. L., Panksepp, J., & Normansell, L. (2003).	Agreeableness	Sadness	-0.13	171	1	-0.13	0.0758478	-0.13074	0.0771517	NOT
Davis, K. L., Panksepp, J., & Normansell, L. (2003).	Agreeableness	Seeking	-0.01	171	1	-0.01	0.077144	-0.0100003	0.0771517	NOT
Davis, K. L., Panksepp, J., & Normansell, L. (2003).	Conscientiousness	Anger	-0.3	171	1	-0.3	0.070208	-0.30952	0.0771517	NOT
Davis, K. L., Panksepp, J., & Normansell, L. (2003).	Conscientiousness	Care	0.12	171	1	0.12	0.0760407	0.120581	0.0771517	NOT
Davis, K. L., Panksepp, J., & Normansell, L. (2003).	Conscientiousness	Fear	-0.24	171	1	-0.24	0.0727077	-0.244774	0.0771517	NOT
Davis, K. L., Panksepp, J., & Normansell, L. (2003).	Conscientiousness	Play	0	171	1	0	0.0771517	0	0.0771517	NOT
Davis, K. L., Panksepp, J., & Normansell, L. (2003).	Conscientiousness	Sadness	-0.3	171	1	-0.3	0.070208	-0.30952	0.0771517	NOT
Davis, K. L., Panksepp, J., & Normansell, L. (2003).	Conscientiousness	Seeking	-0.01	171	1	-0.01	0.077144	-0.0100003	0.0771517	NOT
Davis, K. L., Panksepp, J., & Normansell, L. (2003).	Extraversion	Anger	-0.04	171	1	-0.04	0.0770282	-0.0400214	0.0771517	NOT
Davis, K. L., Panksepp, J., & Normansell, L. (2003).	Extraversion	Care	0.25	171	1	0.25	0.0723297	0.255413	0.0771517	NOT
Davis, K. L., Panksepp, J., & Normansell, L. (2003).	Extraversion	Fear	-0.19	171	1	-0.19	0.0743665	-0.192337	0.0771517	NOT
Davis, K. L., Panksepp, J., & Normansell, L. (2003).	Extraversion	Play	0.46	171	1	0.46	0.0608264	0.497311	0.0771517	NOT
Davis, K. L., Panksepp, J., & Normansell, L. (2003).	Extraversion	Sadness	-0.21	171	1	-0.21	0.0737493	-0.213171	0.0771517	NOT
Davis, K. L., Panksepp, J., & Normansell, L. (2003).	Extraversion	Seeking	0.13	171	1	0.13	0.0758478	0.13074	0.0771517	NOT
Davis, K. L., Panksepp, J., & Normansell, L. (2003).	Nervroticism	Anger	0.65	171	1	0.65	0.0445551	0.775299	0.0771517	NOT
Davis, K. L., Panksepp, J., & Normansell, L. (2003).	Nervroticism	Care	0.07	171	1	0.07	0.0767736	0.0701147	0.0771517	NOT
Davis, K. L., Panksepp, J., & Normansell, L. (2003).	Nervroticism	Fear	0.75	171	1	0.75	0.0337539	0.972955	0.0771517	NOT
Davis, K. L., Panksepp, J., & Normansell, L. (2003).	Nervroticism	Play	-0.12	171	1	-0.12	0.0760407	-0.120581	0.0771517	NOT
Davis, K. L., Panksepp, J., & Normansell, L. (2003).	Nervroticism	Sadness	0.68	171	1	0.68	0.0414767	0.829114	0.0771517	NOT
Davis, K. L., Panksepp, J., & Normansell, L. (2003).	Nervroticism	Seeking	-0.01	171	1	-0.01	0.077144	-0.0100003	0.0771517	NOT
Davis, K. L., Panksepp, J., & Normansell, L. (2003).	Openness	Anger	-0.08	171	1	-0.08	0.0766579	-0.0801713	0.0771517	NOT
Davis, K. L., Panksepp, J., & Normansell, L. (2003).	Openness	Care	0.06	171	1	0.06	0.0768739	0.0600722	0.0771517	NOT
Davis, K. L., Panksepp, J., & Normansell, L. (2003).	Openness	Fear	-0.05	171	1	-0.05	0.0769588	-0.0500417	0.0771517	NOT
Davis, K. L., Panksepp, J., & Normansell, L. (2003).	Openness	Play	0.13	171	1	0.13	0.0758478	0.13074	0.0771517	NOT
Davis, K. L., Panksepp, J., & Normansell, L. (2003).	Openness	Sadness	0	171	1	0	0.0771517	0	0.0771517	NOT
Davis, K. L., Panksepp, J., & Normansell, L. (2003).	Openness	Seeking	0.47	171	1	0.47	0.0601089	0.51007	0.0771517	NOT
Giacolini et al., (2017) - Clinical population	Agreeableness	Anger	-0.42	180	1	-0.42	0.0619056	-0.447692	0.0751646	NOT
Giacolini et al., (2017) - Clinical population	Agreeableness	Care	0.34	180	1	0.34	0.0664756	0.354093	0.0751646	NOT
Giacolini et al., (2017) - Clinical population	Agreeableness	Fear	-0.24	180	1	-0.24	0.0708351	-0.244774	0.0751646	NOT
Giacolini et al., (2017) - Clinical population	Agreeableness	Play	0.18	180	1	0.18	0.0727293	0.181983	0.0751646	NOT
Giacolini et al., (2017) - Clinical population	Agreeableness	Sadness	-0.1	180	1	-0.1	0.074413	-0.100335	0.0751646	NOT
Giacolini et al., (2017) - Clinical population	Agreeableness	Seeking	0.18	180	1	0.18	0.0727293	0.181983	0.0751646	NOT
Giacolini et al., (2017) - Clinical population	Conscientiousness	Anger	-0.34	180	1	-0.34	0.0664756	-0.354093	0.0751646	NOT
Giacolini et al., (2017) - Clinical population	Conscientiousness	Care	0.16	180	1	0.16	0.0732404	0.161387	0.0751646	NOT
Giacolini et al., (2017) - Clinical population	Conscientiousness	Fear	-0.19	180	1	-0.19	0.0724512	-0.192337	0.0751646	NOT
Giacolini et al., (2017) - Clinical population	Conscientiousness	Play	0	180	1	0	0.0751646	0	0.0751646	NOT
Giacolini et al., (2017) - Clinical population	Conscientiousness	Sadness	-0.11	180	1	-0.11	0.0742551	-0.110447	0.0751646	NOT
Giacolini et al., (2017) - Clinical population	Conscientiousness	Seeking	0.26	180	1	0.26	0.0700835	0.266108	0.0751646	NOT
Giacolini et al., (2017) - Clinical population	Extraversion	Anger	-0.16	180	1	-0.16	0.0732404	-0.161387	0.0751646	NOT
Giacolini et al., (2017) - Clinical population	Extraversion	Care	0.26	180	1	0.26	0.0700835	0.266108	0.0751646	NOT
Giacolini et al., (2017) - Clinical population	Extraversion	Fear	-0.37	180	1	-0.37	0.0648746	-0.388423	0.0751646	NOT
Giacolini et al., (2017) - Clinical population	Extraversion	Play	0.56	180	1	0.56	0.051593	0.632833	0.0751646	NOT
Giacolini et al., (2017) - Clinical population	Extraversion	Sadness	-0.27	180	1	-0.27	0.0696851	-0.276864	0.0751646	NOT
Giacolini et al., (2017) - Clinical population	Extraversion	Seeking	0.48	180	1	0.48	0.0578467	0.522984	0.0751646	NOT
Giacolini et al., (2017) - Clinical population	Nervroticism	Anger	0.47	180	1	0.47	0.0585607	0.51007	0.0751646	NOT
Giacolini et al., (2017) - Clinical population	Nervroticism	Care	-0.12	180	1	-0.12	0.0740822	-0.120581	0.0751646	NOT
Giacolini et al., (2017) - Clinical population	Nervroticism	Fear	0.76	180	1	0.76	0.0317495	0.996215	0.0751646	NOT
Giacolini et al., (2017) - Clinical population	Nervroticism	Play	-0.41	180	1	-0.41	0.0625294	-0.435611	0.0751646	NOT
Giacolini et al., (2017) - Clinical population	Nervroticism	Sadness	0.6	180	1	0.6	0.0481053	0.693147	0.0751646	NOT
Giacolini et al., (2017) - Clinical population	Nervroticism	Seeking	-0.32	180	1	-0.32	0.0674677	-0.331647	0.0751646	NOT
Giacolini et al., (2017) - Clinical population	Openness	Anger	-0.01	180	1	-0.01	0.0751571	-0.0100003	0.0751646	NOT
Giacolini et al., (2017) - Clinical population	Openness	Care	0.35	180	1	0.35	0.0659569	0.365444	0.0751646	NOT
Giacolini et al., (2017) - Clinical population	Openness	Fear	-0.03	180	1	-0.03	0.075097	-0.030009	0.0751646	NOT
Giacolini et al., (2017) - Clinical population	Openness	Play	0.22	180	1	0.22	0.0715266	0.223656	0.0751646	NOT
Giacolini et al., (2017) - Clinical population	Openness	Sadness	0.07	180	1	0.07	0.0747963	0.0701147	0.0751646	NOT
Giacolini et al., (2017) - Clinical population	Openness	Seeking	0.52	180	1	0.52	0.0548401	0.57634	0.0751646	NOT
Giacolini et al., (2017) - General population	Agreeableness	Anger	-0.43	523	1	-0.43	0.0357445	-0.459897	0.0438529	NOT
Giacolini et al., (2017) - General population	Agreeableness	Care	0.37	523	1	0.37	0.0378494	0.388423	0.0438529	NOT
Giacolini et al., (2017) - General population	Agreeableness	Fear	-0.21	523	1	-0.21	0.041919	-0.213171	0.0438529	NOT
Giacolini et al., (2017) - General population	Agreeableness	Play	0.08	523	1	0.08	0.0435722	0.0801713	0.0438529	NOT
Giacolini et al., (2017) - General population	Agreeableness	Sadness	-0.15	523	1	-0.15	0.0428662	-0.15114	0.0438529	NOT
Giacolini et al., (2017) - General population	Agreeableness	Seeking	0.07	523	1	0.07	0.043638	0.0701147	0.0438529	NOT
Giacolini et al., (2017) - General population	Conscientiousness	Anger	-0.31	523	1	-0.31	0.0396386	-0.320545	0.0438529	NOT
Giacolini et al., (2017) - General population	Conscientiousness	Care	0.07	523	1	0.07	0.043638	0.0701147	0.0438529	NOT
Giacolini et al., (2017) - General population	Conscientiousness	Fear	-0.26	523	1	-0.26	0.0408884	-0.266108	0.0438529	NOT
Giacolini et al., (2017) - General population	Conscientiousness	Play	-0.17	523	1	-0.17	0.0425856	-0.171667	0.0438529	NOT
Giacolini et al., (2017) - General population	Conscientiousness	Sadness	-0.26	523	1	-0.26	0.0408884	-0.266108	0.0438529	NOT
Giacolini et al., (2017) - General population	Conscientiousness	Seeking	0.17	523	1	0.17	0.0425856	0.171667	0.0438529	NOT
Giacolini et al., (2017) - General population	Extraversion	Anger	0.02	523	1	0.02	0.0438354	0.0200027	0.0438529	NOT
Giacolini et al., (2017) - General population	Extraversion	Care	0.24	523	1	0.24	0.041327	0.244774	0.0438529	NOT
Giacolini et al., (2017) - General population	Extraversion	Fear	-0.2	523	1	-0.2	0.0420988	-0.202733	0.0438529	NOT
Giacolini et al., (2017) - General population	Extraversion	Play	0.49	523	1	0.49	0.0333238	0.53606	0.0438529	NOT
Giacolini et al., (2017) - General population	Extraversion	Sadness	-0.23	523	1	-0.23	0.0415331	-0.234189	0.0438529	NOT
Giacolini et al., (2017) - General population	Extraversion	Seeking	0.38	523	1	0.38	0.0375205	0.40006	0.0438529	NOT
Giacolini et al., (2017) - General population	Nervroticism	Anger	0.48	523	1	0.48	0.0337492	0.522984	0.0438529	NOT
Giacolini et al., (2017) - General population	Nervroticism	Care	0.11	523	1	0.11	0.0433223	0.110447	0.0438529	NOT
Giacolini et al., (2017) - General population	Nervroticism	Fear	0.76	523	1	0.76	0.0185235	0.996215	0.0438529	NOT
Giacolini et al., (2017) - General population	Nervroticism	Play	-0.08	523	1	-0.08	0.0435722	-0.0801713	0.0438529	NOT
Giacolini et al., (2017) - General population	Nervroticism	Sadness	0.67	523	1	0.67	0.0241673	0.810743	0.0438529	NOT
Giacolini et al., (2017) - General population	Nervroticism	Seeking	-0.09	523	1	-0.09	0.0434977	-0.0902442	0.0438529	NOT
Giacolini et al., (2017) - General population	Openness	Anger	-0.13	523	1	-0.13	0.0431118	-0.13074	0.0438529	NOT
Giacolini et al., (2017) - General population	Openness	Care	0.27	523	1	0.27	0.040656	0.276864	0.0438529	NOT
Giacolini et al., (2017) - General population	Openness	Fear	-0.04	523	1	-0.04	0.0437827	-0.0400214	0.0438529	NOT
Giacolini et al., (2017) - General population	Openness	Play	0.14	523	1	0.14	0.0429934	0.140926	0.0438529	NOT
Giacolini et al., (2017) - General population	Openness	Sadness	-0.07	523	1	-0.07	0.043638	-0.0701147	0.0438529	NOT
Giacolini et al., (2017) - General population	Openness	Seeking	0.47	523	1	0.47	0.0341658	0.51007	0.0438529	NOT
Hiebler-Ragger et al. (2018) Austria	Agreeableness	Anger	-0.39	167	1	-0.39	0.0662099	-0.4118	0.0780869	NOT
Hiebler-Ragger et al. (2018) Austria	Agreeableness	Care	0.5	167	1	0.5	0.0585652	0.549306	0.0780869	NOT
Hiebler-Ragger et al. (2018) Austria	Agreeableness	Fear	-0.09	167	1	-0.09	0.0774544	-0.0902442	0.0780869	NOT
Hiebler-Ragger et al. (2018) Austria	Agreeableness	Play	0.35	167	1	0.35	0.0685212	0.365444	0.0780869	NOT
Hiebler-Ragger et al. (2018) Austria	Agreeableness	Sadness	-0.08	167	1	-0.08	0.0775871	-0.0801713	0.0780869	NOT
Hiebler-Ragger et al. (2018) Austria	Agreeableness	Seeking	0.05	167	1	0.05	0.0778917	0.0500417	0.0780869	NOT
Hiebler-Ragger et al. (2018) Austria	Conscientiousness	Anger	-0.19	167	1	-0.19	0.0752679	-0.192337	0.0780869	NOT
Hiebler-Ragger et al. (2018) Austria	Conscientiousness	Care	0.13	167	1	0.13	0.0767672	0.13074	0.0780869	NOT
Hiebler-Ragger et al. (2018) Austria	Conscientiousness	Fear	-0.21	167	1	-0.21	0.0746432	-0.213171	0.0780869	NOT
Hiebler-Ragger et al. (2018) Austria	Conscientiousness	Play	0.09	167	1	0.09	0.0774544	0.0902442	0.0780869	NOT
Hiebler-Ragger et al. (2018) Austria	Conscientiousness	Sadness	-0.27	167	1	-0.27	0.0723943	-0.276864	0.0780869	NOT
Hiebler-Ragger et al. (2018) Austria	Conscientiousness	Seeking	0.34	167	1	0.34	0.06906	0.354093	0.0780869	NOT
Hiebler-Ragger et al. (2018) Austria	Extraversion	Anger	0	167	1	0	0.0780869	0	0.0780869	NOT
Hiebler-Ragger et al. (2018) Austria	Extraversion	Care	0.39	167	1	0.39	0.0662099	0.4118	0.0780869	NOT
Hiebler-Ragger et al. (2018) Austria	Extraversion	Fear	-0.33	167	1	-0.33	0.0695832	-0.342828	0.0780869	NOT
Hiebler-Ragger et al. (2018) Austria	Extraversion	Play	0.52	167	1	0.52	0.0569722	0.57634	0.0780869	NOT
Hiebler-Ragger et al. (2018) Austria	Extraversion	Sadness	-0.24	167	1	-0.24	0.0735891	-0.244774	0.0780869	NOT
Hiebler-Ragger et al. (2018) Austria	Extraversion	Seeking	0.36	167	1	0.36	0.0679668	0.376886	0.0780869	NOT
Hiebler-Ragger et al. (2018) Austria	Nervroticism	Anger	0.47	167	1	0.47	0.0608375	0.51007	0.0780869	NOT
Hiebler-Ragger et al. (2018) Austria	Nervroticism	Care	0.09	167	1	0.09	0.0774544	0.0902442	0.0780869	NOT
Hiebler-Ragger et al. (2018) Austria	Nervroticism	Fear	0.76	167	1	0.76	0.0329839	0.996215	0.0780869	NOT
Hiebler-Ragger et al. (2018) Austria	Nervroticism	Play	-0.34	167	1	-0.34	0.06906	-0.354093	0.0780869	NOT
Hiebler-Ragger et al. (2018) Austria	Nervroticism	Sadness	0.65	167	1	0.65	0.0450952	0.775299	0.0780869	NOT
Hiebler-Ragger et al. (2018) Austria	Nervroticism	Seeking	-0.22	167	1	-0.22	0.0743075	-0.223656	0.0780869	NOT
Hiebler-Ragger et al. (2018) Austria	Openness	Anger	0.04	167	1	0.04	0.0779619	0.0400214	0.0780869	NOT
Hiebler-Ragger et al. (2018) Austria	Openness	Care	0.24	167	1	0.24	0.0735891	0.244774	0.0780869	NOT
Hiebler-Ragger et al. (2018) Austria	Openness	Fear	0	167	1	0	0.0780869	0	0.0780869	NOT
Hiebler-Ragger et al. (2018) Austria	Openness	Play	0.24	167	1	0.24	0.0735891	0.244774	0.0780869	NOT
Hiebler-Ragger et al. (2018) Austria	Openness	Sadness	-0.01	167	1	-0.01	0.0780791	-0.0100003	0.0780869	NOT
Hiebler-Ragger et al. (2018) Austria	Openness	Seeking	0.56	167	1	0.56	0.0535988	0.632833	0.0780869	NOT
Montag & Davis (2018) Germany	Agreeableness	Anger	-0.45	182	1	-0.45	0.0596079	-0.4847	0.0747435	NOT
Montag & Davis (2018) Germany	Agreeableness	Care	0.38	182	1	0.38	0.0639505	0.40006	0.0747435	NOT
Montag & Davis (2018) Germany	Agreeableness	Fear	-0.18	182	1	-0.18	0.0723218	-0.181983	0.0747435	NOT
Montag & Davis (2018) Germany	Agreeableness	Play	0.5	182	1	0.5	0.0560576	0.549306	0.0747435	NOT
Montag & Davis (2018) Germany	Agreeableness	Sadness	-0.24	182	1	-0.24	0.0704383	-0.244774	0.0747435	NOT
Montag & Davis (2018) Germany	Agreeableness	Seeking	0.28	182	1	0.28	0.0688836	0.287682	0.0747435	NOT
Montag & Davis (2018) Germany	Conscientiousness	Anger	0	182	1	0	0.0747435	0	0.0747435	NOT
Montag & Davis (2018) Germany	Conscientiousness	Care	0.15	182	1	0.15	0.0730618	0.15114	0.0747435	NOT
Montag & Davis (2018) Germany	Conscientiousness	Fear	0.09	182	1	0.09	0.0741381	0.0902442	0.0747435	NOT
Montag & Davis (2018) Germany	Conscientiousness	Play	0.06	182	1	0.06	0.0744744	0.0600722	0.0747435	NOT
Montag & Davis (2018) Germany	Conscientiousness	Sadness	-0.04	182	1	-0.04	0.0746239	-0.0400214	0.0747435	NOT
Montag & Davis (2018) Germany	Conscientiousness	Seeking	0.29	182	1	0.29	0.0684576	0.298566	0.0747435	NOT
Montag & Davis (2018) Germany	Extraversion	Anger	0	182	1	0	0.0747435	0	0.0747435	NOT
Montag & Davis (2018) Germany	Extraversion	Care	0.05	182	1	0.05	0.0745567	0.0500417	0.0747435	NOT
Montag & Davis (2018) Germany	Extraversion	Fear	-0.5	182	1	-0.5	0.0560576	-0.549306	0.0747435	NOT
Montag & Davis (2018) Germany	Extraversion	Play	0.54	182	1	0.54	0.0529483	0.604156	0.0747435	NOT
Montag & Davis (2018) Germany	Extraversion	Sadness	-0.36	182	1	-0.36	0.0650568	-0.376886	0.0747435	NOT
Montag & Davis (2018) Germany	Extraversion	Seeking	0.24	182	1	0.24	0.0704383	0.244774	0.0747435	NOT
Montag & Davis (2018) Germany	Nervroticism	Anger	0.44	182	1	0.44	0.0602732	0.472231	0.0747435	NOT
Montag & Davis (2018) Germany	Nervroticism	Care	0.13	182	1	0.13	0.0734803	0.13074	0.0747435	NOT
Montag & Davis (2018) Germany	Nervroticism	Fear	0.72	182	1	0.72	0.0359965	0.907645	0.0747435	NOT
Montag & Davis (2018) Germany	Nervroticism	Play	-0.4	182	1	-0.4	0.0627845	-0.423649	0.0747435	NOT
Montag & Davis (2018) Germany	Nervroticism	Sadness	0.63	182	1	0.63	0.0450778	0.741416	0.0747435	NOT
Montag & Davis (2018) Germany	Nervroticism	Seeking	-0.21	182	1	-0.21	0.0714473	-0.213171	0.0747435	NOT
Montag & Davis (2018) Germany	Openness	Anger	-0.19	182	1	-0.19	0.0720453	-0.192337	0.0747435	NOT
Montag & Davis (2018) Germany	Openness	Care	0.21	182	1	0.21	0.0714473	0.213171	0.0747435	NOT
Montag & Davis (2018) Germany	Openness	Fear	0.19	182	1	0.19	0.0720453	0.192337	0.0747435	NOT
Montag & Davis (2018) Germany	Openness	Play	-0.07	182	1	-0.07	0.0743773	-0.0701147	0.0747435	NOT
Montag & Davis (2018) Germany	Openness	Sadness	0.2	182	1	0.2	0.0717538	0.202733	0.0747435	NOT
Montag & Davis (2018) Germany	Openness	Seeking	0.42	182	1	0.42	0.0615588	0.447692	0.0747435	NOT
Montag & Panksepp (2017) Germany	Agreeableness	Anger	-0.41	687	1	-0.41	0.0318085	-0.435611	0.038236	NEO
Montag & Panksepp (2017) Germany	Agreeableness	Care	0.49	687	1	0.49	0.0290555	0.53606	0.038236	NEO
Montag & Panksepp (2017) Germany	Agreeableness	Fear	-0.07	687	1	-0.07	0.0380486	-0.0701147	0.038236	NEO
Montag & Panksepp (2017) Germany	Agreeableness	Play	0.33	687	1	0.33	0.0340721	0.342828	0.038236	NEO
Montag & Panksepp (2017) Germany	Agreeableness	Sadness	0.01	687	1	0.01	0.0382321	0.0100003	0.038236	NEO
Montag & Panksepp (2017) Germany	Agreeableness	Seeking	0.15	687	1	0.15	0.0373756	0.15114	0.038236	NEO
Montag & Panksepp (2017) Germany	Conscientiousness	Anger	-0.02	687	1	-0.02	0.0382207	-0.0200027	0.038236	NEO
Montag & Panksepp (2017) Germany	Conscientiousness	Care	0.1	687	1	0.1	0.0378536	0.100335	0.038236	NEO
Montag & Panksepp (2017) Germany	Conscientiousness	Fear	-0.03	687	1	-0.03	0.0382015	-0.030009	0.038236	NEO
Montag & Panksepp (2017) Germany	Conscientiousness	Play	-0.01	687	1	-0.01	0.0382321	-0.0100003	0.038236	NEO
Montag & Panksepp (2017) Germany	Conscientiousness	Sadness	-0.03	687	1	-0.03	0.0382015	-0.030009	0.038236	NEO
Montag & Panksepp (2017) Germany	Conscientiousness	Seeking	0.27	687	1	0.27	0.0354486	0.276864	0.038236	NEO
Montag & Panksepp (2017) Germany	Extraversion	Anger	-0.16	687	1	-0.16	0.0372571	-0.161387	0.038236	NEO
Montag & Panksepp (2017) Germany	Extraversion	Care	0.23	687	1	0.23	0.0362133	0.234189	0.038236	NEO
Montag & Panksepp (2017) Germany	Extraversion	Fear	-0.39	687	1	-0.39	0.0324203	-0.4118	0.038236	NEO
Montag & Panksepp (2017) Germany	Extraversion	Play	0.67	687	1	0.67	0.0210718	0.810743	0.038236	NEO
Montag & Panksepp (2017) Germany	Extraversion	Sadness	-0.31	687	1	-0.31	0.0345615	-0.320545	0.038236	NEO
Montag & Panksepp (2017) Germany	Extraversion	Seeking	0.36	687	1	0.36	0.0332806	0.376886	0.038236	NEO
Montag & Panksepp (2017) Germany	Nervroticism	Anger	0.33	687	1	0.33	0.0340721	0.342828	0.038236	NEO
Montag & Panksepp (2017) Germany	Nervroticism	Care	0.14	687	1	0.14	0.0374865	0.140926	0.038236	NEO
Montag & Panksepp (2017) Germany	Nervroticism	Fear	0.75	687	1	0.75	0.0167282	0.972955	0.038236	NEO
Montag & Panksepp (2017) Germany	Nervroticism	Play	-0.36	687	1	-0.36	0.0332806	-0.376886	0.038236	NEO
Montag & Panksepp (2017) Germany	Nervroticism	Sadness	0.69	687	1	0.69	0.0200318	0.847956	0.038236	NEO
Montag & Panksepp (2017) Germany	Nervroticism	Seeking	-0.26	687	1	-0.26	0.0356512	-0.266108	0.038236	NEO
Montag & Panksepp (2017) Germany	Openness	Anger	-0.02	687	1	-0.02	0.0382207	-0.0200027	0.038236	NEO
Montag & Panksepp (2017) Germany	Openness	Care	0.24	687	1	0.24	0.0360336	0.244774	0.038236	NEO
Montag & Panksepp (2017) Germany	Openness	Fear	-0.02	687	1	-0.02	0.0382207	-0.0200027	0.038236	NEO
Montag & Panksepp (2017) Germany	Openness	Play	0.04	687	1	0.04	0.0381748	0.0400214	0.038236	NEO
Montag & Panksepp (2017) Germany	Openness	Sadness	0.16	687	1	0.16	0.0372571	0.161387	0.038236	NEO
Montag & Panksepp (2017) Germany	Openness	Seeking	0.39	687	1	0.39	0.0324203	0.4118	0.038236	NEO
Montag et al. (2019) Serbia	Agreeableness	Anger	-0.57	340	1	-0.57	0.036775	-0.647523	0.0544735	NEO
Montag et al. (2019) Serbia	Agreeableness	Care	0.41	340	1	0.41	0.0453165	0.435611	0.0544735	NEO
Montag et al. (2019) Serbia	Agreeableness	Fear	0	340	1	0	0.0544735	0	0.0544735	NEO
Montag et al. (2019) Serbia	Agreeableness	Play	0.04	340	1	0.04	0.0543863	0.0400214	0.0544735	NEO
Montag et al. (2019) Serbia	Agreeableness	Sadness	0.04	340	1	0.04	0.0543863	0.0400214	0.0544735	NEO
Montag et al. (2019) Serbia	Agreeableness	Seeking	0.06	340	1	0.06	0.0542774	0.0600722	0.0544735	NEO
Montag et al. (2019) Serbia	Conscientiousness	Anger	-0.21	340	1	-0.21	0.0520712	-0.213171	0.0544735	NEO
Montag et al. (2019) Serbia	Conscientiousness	Care	0.06	340	1	0.06	0.0542774	0.0600722	0.0544735	NEO
Montag et al. (2019) Serbia	Conscientiousness	Fear	-0.22	340	1	-0.22	0.051837	-0.223656	0.0544735	NEO
Montag et al. (2019) Serbia	Conscientiousness	Play	-0.01	340	1	-0.01	0.054468	-0.0100003	0.0544735	NEO
Montag et al. (2019) Serbia	Conscientiousness	Sadness	-0.2	340	1	-0.2	0.0522945	-0.202733	0.0544735	NEO
Montag et al. (2019) Serbia	Conscientiousness	Seeking	0.25	340	1	0.25	0.0510689	0.255413	0.0544735	NEO
Montag et al. (2019) Serbia	Extraversion	Anger	0.01	340	1	0.01	0.054468	0.0100003	0.0544735	NEO
Montag et al. (2019) Serbia	Extraversion	Care	0.29	340	1	0.29	0.0498923	0.298566	0.0544735	NEO
Montag et al. (2019) Serbia	Extraversion	Fear	-0.41	340	1	-0.41	0.0453165	-0.435611	0.0544735	NEO
Montag et al. (2019) Serbia	Extraversion	Play	0.72	340	1	0.72	0.0262344	0.907645	0.0544735	NEO
Montag et al. (2019) Serbia	Extraversion	Sadness	-0.22	340	1	-0.22	0.051837	-0.223656	0.0544735	NEO
Montag et al. (2019) Serbia	Extraversion	Seeking	0.49	340	1	0.49	0.0413944	0.53606	0.0544735	NEO
Montag et al. (2019) Serbia	Nervroticism	Anger	0.43	340	1	0.43	0.0444013	0.459897	0.0544735	NEO
Montag et al. (2019) Serbia	Nervroticism	Care	-0.01	340	1	-0.01	0.054468	-0.0100003	0.0544735	NEO
Montag et al. (2019) Serbia	Nervroticism	Fear	0.83	340	1	0.83	0.0169467	1.18814	0.0544735	NEO
Montag et al. (2019) Serbia	Nervroticism	Play	-0.3	340	1	-0.3	0.0495709	-0.30952	0.0544735	NEO
Montag et al. (2019) Serbia	Nervroticism	Sadness	0.7	340	1	0.7	0.0277815	0.867301	0.0544735	NEO
Montag et al. (2019) Serbia	Nervroticism	Seeking	-0.28	340	1	-0.28	0.0502028	-0.287682	0.0544735	NEO
Montag et al. (2019) Serbia	Openness	Anger	-0.05	340	1	-0.05	0.0543373	-0.0500417	0.0544735	NEO
Montag et al. (2019) Serbia	Openness	Care	0.28	340	1	0.28	0.0502028	0.287682	0.0544735	NEO
Montag et al. (2019) Serbia	Openness	Fear	-0.02	340	1	-0.02	0.0544517	-0.0200027	0.0544735	NEO
Montag et al. (2019) Serbia	Openness	Play	0.28	340	1	0.28	0.0502028	0.287682	0.0544735	NEO
Montag et al. (2019) Serbia	Openness	Sadness	0.03	340	1	0.03	0.0544244	0.030009	0.0544735	NEO
Montag et al. (2019) Serbia	Openness	Seeking	0.58	340	1	0.58	0.0361486	0.662463	0.0544735	NEO
Montag et al. (2020)	Agreeableness	Anger	-0.5	850	1	-0.5	0.0257703	-0.549306	0.0343604	NOT
Montag et al. (2020)	Agreeableness	Care	0.37	850	1	0.37	0.0296565	0.388423	0.0343604	NOT
Montag et al. (2020)	Agreeableness	Fear	-0.2	850	1	-0.2	0.032986	-0.202733	0.0343604	NOT
Montag et al. (2020)	Agreeableness	Play	0.29	850	1	0.29	0.0314707	0.298566	0.0343604	NOT
Montag et al. (2020)	Agreeableness	Sadness	-0.2	850	1	-0.2	0.032986	-0.202733	0.0343604	NOT
Montag et al. (2020)	Agreeableness	Seeking	0.16	850	1	0.16	0.0334808	0.161387	0.0343604	NOT
Montag et al. (2020)	Conscientiousness	Anger	-0.22	850	1	-0.22	0.0326974	-0.223656	0.0343604	NOT
Montag et al. (2020)	Conscientiousness	Care	0.06	850	1	0.06	0.0342367	0.0600722	0.0343604	NOT
Montag et al. (2020)	Conscientiousness	Fear	-0.24	850	1	-0.24	0.0323812	-0.244774	0.0343604	NOT
Montag et al. (2020)	Conscientiousness	Play	0.06	850	1	0.06	0.0342367	0.0600722	0.0343604	NOT
Montag et al. (2020)	Conscientiousness	Sadness	-0.2	850	1	-0.2	0.032986	-0.202733	0.0343604	NOT
Montag et al. (2020)	Conscientiousness	Seeking	0.19	850	1	0.19	0.03312	0.192337	0.0343604	NOT
Montag et al. (2020)	Extraversion	Anger	-0.03	850	1	-0.03	0.0343295	-0.030009	0.0343604	NOT
Montag et al. (2020)	Extraversion	Care	0.22	850	1	0.22	0.0326974	0.223656	0.0343604	NOT
Montag et al. (2020)	Extraversion	Fear	-0.38	850	1	-0.38	0.0293988	-0.40006	0.0343604	NOT
Montag et al. (2020)	Extraversion	Play	0.48	850	1	0.48	0.0264438	0.522984	0.0343604	NOT
Montag et al. (2020)	Extraversion	Sadness	-0.26	850	1	-0.26	0.0320376	-0.266108	0.0343604	NOT
Montag et al. (2020)	Extraversion	Seeking	0.39	850	1	0.39	0.0291342	0.4118	0.0343604	NOT
Montag et al. (2020)	Nervroticism	Anger	0.52	850	1	0.52	0.0250694	0.57634	0.0343604	NOT
Montag et al. (2020)	Nervroticism	Care	0.07	850	1	0.07	0.034192	0.0701147	0.0343604	NOT
Montag et al. (2020)	Nervroticism	Fear	0.74	850	1	0.74	0.0155446	0.950479	0.0343604	NOT
Montag et al. (2020)	Nervroticism	Play	-0.34	850	1	-0.34	0.0303883	-0.354093	0.0343604	NOT
Montag et al. (2020)	Nervroticism	Sadness	0.68	850	1	0.68	0.0184722	0.829114	0.0343604	NOT
Montag et al. (2020)	Nervroticism	Seeking	-0.2	850	1	-0.2	0.032986	-0.202733	0.0343604	NOT
Montag et al. (2020)	Openness	Anger	-0.11	850	1	-0.11	0.0339446	-0.110447	0.0343604	NOT
Montag et al. (2020)	Openness	Care	0.26	850	1	0.26	0.0320376	0.266108	0.0343604	NOT
Montag et al. (2020)	Openness	Fear	-0.05	850	1	-0.05	0.0342745	-0.0500417	0.0343604	NOT
Montag et al. (2020)	Openness	Play	0.14	850	1	0.14	0.0336869	0.140926	0.0343604	NOT
Montag et al. (2020)	Openness	Sadness	-0.01	850	1	-0.01	0.034357	-0.0100003	0.0343604	NOT
Montag et al. (2020)	Openness	Seeking	0.46	850	1	0.46	0.0270897	0.497311	0.0343604	NOT
Özkarar?Gradwohl et al. (2014) Turkey	Agreeableness	Anger	-0.16	327	1	-0.16	0.0541333	-0.161387	0.0555556	NOT
Özkarar?Gradwohl et al. (2014) Turkey	Agreeableness	Care	0.48	327	1	0.48	0.0427556	0.522984	0.0555556	NOT
Özkarar?Gradwohl et al. (2014) Turkey	Agreeableness	Fear	-0.03	327	1	-0.03	0.0555056	-0.030009	0.0555556	NOT
Özkarar?Gradwohl et al. (2014) Turkey	Agreeableness	Play	0.36	327	1	0.36	0.0483556	0.376886	0.0555556	NOT
Özkarar?Gradwohl et al. (2014) Turkey	Agreeableness	Sadness	-0.14	327	1	-0.14	0.0544667	-0.140926	0.0555556	NOT
Özkarar?Gradwohl et al. (2014) Turkey	Agreeableness	Seeking	0.19	327	1	0.19	0.05355	0.192337	0.0555556	NOT
Özkarar?Gradwohl et al. (2014) Turkey	Conscientiousness	Anger	-0.08	327	1	-0.08	0.0552	-0.0801713	0.0555556	NOT
Özkarar?Gradwohl et al. (2014) Turkey	Conscientiousness	Care	0.17	327	1	0.17	0.05395	0.171667	0.0555556	NOT
Özkarar?Gradwohl et al. (2014) Turkey	Conscientiousness	Fear	-0.09	327	1	-0.09	0.0551056	-0.0902442	0.0555556	NOT
Özkarar?Gradwohl et al. (2014) Turkey	Conscientiousness	Play	0.02	327	1	0.02	0.0555333	0.0200027	0.0555556	NOT
Özkarar?Gradwohl et al. (2014) Turkey	Conscientiousness	Sadness	-0.09	327	1	-0.09	0.0551056	-0.0902442	0.0555556	NOT
Özkarar?Gradwohl et al. (2014) Turkey	Conscientiousness	Seeking	0.16	327	1	0.16	0.0541333	0.161387	0.0555556	NOT
Özkarar?Gradwohl et al. (2014) Turkey	Extraversion	Anger	0.05	327	1	0.05	0.0554167	0.0500417	0.0555556	NOT
Özkarar?Gradwohl et al. (2014) Turkey	Extraversion	Care	0.16	327	1	0.16	0.0541333	0.161387	0.0555556	NOT
Özkarar?Gradwohl et al. (2014) Turkey	Extraversion	Fear	-0.29	327	1	-0.29	0.0508833	-0.298566	0.0555556	NOT
Özkarar?Gradwohl et al. (2014) Turkey	Extraversion	Play	0.47	327	1	0.47	0.0432833	0.51007	0.0555556	NOT
Özkarar?Gradwohl et al. (2014) Turkey	Extraversion	Sadness	-0.39	327	1	-0.39	0.0471056	-0.4118	0.0555556	NOT
Özkarar?Gradwohl et al. (2014) Turkey	Extraversion	Seeking	0.26	327	1	0.26	0.0518	0.266108	0.0555556	NOT
Özkarar?Gradwohl et al. (2014) Turkey	Nervroticism	Anger	0.56	327	1	0.56	0.0381333	0.632833	0.0555556	NOT
Özkarar?Gradwohl et al. (2014) Turkey	Nervroticism	Care	-0.11	327	1	-0.11	0.0548833	-0.110447	0.0555556	NOT
Özkarar?Gradwohl et al. (2014) Turkey	Nervroticism	Fear	0.51	327	1	0.51	0.0411056	0.56273	0.0555556	NOT
Özkarar?Gradwohl et al. (2014) Turkey	Nervroticism	Play	-0.19	327	1	-0.19	0.05355	-0.192337	0.0555556	NOT
Özkarar?Gradwohl et al. (2014) Turkey	Nervroticism	Sadness	0.54	327	1	0.54	0.0393556	0.604156	0.0555556	NOT
Özkarar?Gradwohl et al. (2014) Turkey	Nervroticism	Seeking	-0.01	327	1	-0.01	0.05555	-0.0100003	0.0555556	NOT
Özkarar?Gradwohl et al. (2014) Turkey	Openness	Anger	0.14	327	1	0.14	0.0544667	0.140926	0.0555556	NOT
Özkarar?Gradwohl et al. (2014) Turkey	Openness	Care	0.24	327	1	0.24	0.0523556	0.244774	0.0555556	NOT
Özkarar?Gradwohl et al. (2014) Turkey	Openness	Fear	0.05	327	1	0.05	0.0554167	0.0500417	0.0555556	NOT
Özkarar?Gradwohl et al. (2014) Turkey	Openness	Play	0.2	327	1	0.2	0.0533333	0.202733	0.0555556	NOT
Özkarar?Gradwohl et al. (2014) Turkey	Openness	Sadness	0.01	327	1	0.01	0.05555	0.0100003	0.0555556	NOT
Özkarar?Gradwohl et al. (2014) Turkey	Openness	Seeking	0.5	327	1	0.5	0.0416667	0.549306	0.0555556	NOT
Özkarar?Gradwohl et al. (2017) Germany	Agreeableness	Anger	-0.24	71	1	-0.24	0.114283	-0.244774	0.121268	NOT
Özkarar?Gradwohl et al. (2017) Germany	Agreeableness	Care	0.35	71	1	0.35	0.106413	0.365444	0.121268	NOT
Özkarar?Gradwohl et al. (2017) Germany	Agreeableness	Fear	-0.23	71	1	-0.23	0.114853	-0.234189	0.121268	NOT
Özkarar?Gradwohl et al. (2017) Germany	Agreeableness	Play	0.24	71	1	0.24	0.114283	0.244774	0.121268	NOT
Özkarar?Gradwohl et al. (2017) Germany	Agreeableness	Sadness	-0.13	71	1	-0.13	0.119218	-0.13074	0.121268	NOT
Özkarar?Gradwohl et al. (2017) Germany	Agreeableness	Seeking	0.13	71	1	0.13	0.119218	0.13074	0.121268	NOT
Özkarar?Gradwohl et al. (2017) Germany	Conscientiousness	Anger	-0.2	71	1	-0.2	0.116417	-0.202733	0.121268	NOT
Özkarar?Gradwohl et al. (2017) Germany	Conscientiousness	Care	0	71	1	0	0.121268	0	0.121268	NOT
Özkarar?Gradwohl et al. (2017) Germany	Conscientiousness	Fear	-0.37	71	1	-0.37	0.104666	-0.388423	0.121268	NOT
Özkarar?Gradwohl et al. (2017) Germany	Conscientiousness	Play	-0.01	71	1	-0.01	0.121256	-0.0100003	0.121268	NOT
Özkarar?Gradwohl et al. (2017) Germany	Conscientiousness	Sadness	-0.36	71	1	-0.36	0.105552	-0.376886	0.121268	NOT
Özkarar?Gradwohl et al. (2017) Germany	Conscientiousness	Seeking	0.11	71	1	0.11	0.1198	0.110447	0.121268	NOT
Özkarar?Gradwohl et al. (2017) Germany	Extraversion	Anger	0.1	71	1	0.1	0.120055	0.100335	0.121268	NOT
Özkarar?Gradwohl et al. (2017) Germany	Extraversion	Care	0.48	71	1	0.48	0.0933277	0.522984	0.121268	NOT
Özkarar?Gradwohl et al. (2017) Germany	Extraversion	Fear	-0.34	71	1	-0.34	0.107249	-0.354093	0.121268	NOT
Özkarar?Gradwohl et al. (2017) Germany	Extraversion	Play	0.43	71	1	0.43	0.0988454	0.459897	0.121268	NOT
Özkarar?Gradwohl et al. (2017) Germany	Extraversion	Sadness	-0.15	71	1	-0.15	0.118539	-0.15114	0.121268	NOT
Özkarar?Gradwohl et al. (2017) Germany	Extraversion	Seeking	0.45	71	1	0.45	0.0967111	0.4847	0.121268	NOT
Özkarar?Gradwohl et al. (2017) Germany	Nervroticism	Anger	0.67	71	1	0.67	0.0668307	0.810743	0.121268	NOT
Özkarar?Gradwohl et al. (2017) Germany	Nervroticism	Care	0.21	71	1	0.21	0.11592	0.213171	0.121268	NOT
Özkarar?Gradwohl et al. (2017) Germany	Nervroticism	Fear	0.65	71	1	0.65	0.0700322	0.775299	0.121268	NOT
Özkarar?Gradwohl et al. (2017) Germany	Nervroticism	Play	-0.12	71	1	-0.12	0.119522	-0.120581	0.121268	NOT
Özkarar?Gradwohl et al. (2017) Germany	Nervroticism	Sadness	0.67	71	1	0.67	0.0668307	0.810743	0.121268	NOT
Özkarar?Gradwohl et al. (2017) Germany	Nervroticism	Seeking	-0.05	71	1	-0.05	0.120965	-0.0500417	0.121268	NOT
Özkarar?Gradwohl et al. (2017) Germany	Openness	Anger	0.14	71	1	0.14	0.118891	0.140926	0.121268	NOT
Özkarar?Gradwohl et al. (2017) Germany	Openness	Care	0.3	71	1	0.3	0.110354	0.30952	0.121268	NOT
Özkarar?Gradwohl et al. (2017) Germany	Openness	Fear	-0.12	71	1	-0.12	0.119522	-0.120581	0.121268	NOT
Özkarar?Gradwohl et al. (2017) Germany	Openness	Play	0.32	71	1	0.32	0.10885	0.331647	0.121268	NOT
Özkarar?Gradwohl et al. (2017) Germany	Openness	Sadness	-0.04	71	1	-0.04	0.121074	-0.0400214	0.121268	NOT
Özkarar?Gradwohl et al. (2017) Germany	Openness	Seeking	0.44	71	1	0.44	0.0977904	0.472231	0.121268	NOT
Özkarar?Gradwohl et al. (2017) Japan	Agreeableness	Anger	-0.24	353	1	-0.24	0.0503734	-0.244774	0.0534522	NOT
Özkarar?Gradwohl et al. (2017) Japan	Agreeableness	Care	0.43	353	1	0.43	0.0435689	0.459897	0.0534522	NOT
Özkarar?Gradwohl et al. (2017) Japan	Agreeableness	Fear	0.04	353	1	0.04	0.0533667	0.0400214	0.0534522	NOT
Özkarar?Gradwohl et al. (2017) Japan	Agreeableness	Play	0.35	353	1	0.35	0.0469043	0.365444	0.0534522	NOT
Özkarar?Gradwohl et al. (2017) Japan	Agreeableness	Sadness	0.04	353	1	0.04	0.0533667	0.0400214	0.0534522	NOT
Özkarar?Gradwohl et al. (2017) Japan	Agreeableness	Seeking	0.33	353	1	0.33	0.0476313	0.342828	0.0534522	NOT
Özkarar?Gradwohl et al. (2017) Japan	Conscientiousness	Anger	-0.08	353	1	-0.08	0.0531102	-0.0801713	0.0534522	NOT
Özkarar?Gradwohl et al. (2017) Japan	Conscientiousness	Care	0.11	353	1	0.11	0.0528055	0.110447	0.0534522	NOT
Özkarar?Gradwohl et al. (2017) Japan	Conscientiousness	Fear	-0.14	353	1	-0.14	0.0524046	-0.140926	0.0534522	NOT
Özkarar?Gradwohl et al. (2017) Japan	Conscientiousness	Play	0.16	353	1	0.16	0.0520839	0.161387	0.0534522	NOT
Özkarar?Gradwohl et al. (2017) Japan	Conscientiousness	Sadness	-0.15	353	1	-0.15	0.0522496	-0.15114	0.0534522	NOT
Özkarar?Gradwohl et al. (2017) Japan	Conscientiousness	Seeking	0.27	353	1	0.27	0.0495556	0.276864	0.0534522	NOT
Özkarar?Gradwohl et al. (2017) Japan	Extraversion	Anger	-0.14	353	1	-0.14	0.0524046	-0.140926	0.0534522	NOT
Özkarar?Gradwohl et al. (2017) Japan	Extraversion	Care	0.09	353	1	0.09	0.0530193	0.0902442	0.0534522	NOT
Özkarar?Gradwohl et al. (2017) Japan	Extraversion	Fear	-0.4	353	1	-0.4	0.0448999	-0.423649	0.0534522	NOT
Özkarar?Gradwohl et al. (2017) Japan	Extraversion	Play	0.51	353	1	0.51	0.0395493	0.56273	0.0534522	NOT
Özkarar?Gradwohl et al. (2017) Japan	Extraversion	Sadness	-0.24	353	1	-0.24	0.0503734	-0.244774	0.0534522	NOT
Özkarar?Gradwohl et al. (2017) Japan	Extraversion	Seeking	0.38	353	1	0.38	0.0457337	0.40006	0.0534522	NOT
Özkarar?Gradwohl et al. (2017) Japan	Nervroticism	Anger	0.57	353	1	0.57	0.0360856	0.647523	0.0534522	NOT
Özkarar?Gradwohl et al. (2017) Japan	Nervroticism	Care	0.02	353	1	0.02	0.0534309	0.0200027	0.0534522	NOT
Özkarar?Gradwohl et al. (2017) Japan	Nervroticism	Fear	0.52	353	1	0.52	0.0389988	0.57634	0.0534522	NOT
Özkarar?Gradwohl et al. (2017) Japan	Nervroticism	Play	-0.18	353	1	-0.18	0.0517204	-0.181983	0.0534522	NOT
Özkarar?Gradwohl et al. (2017) Japan	Nervroticism	Sadness	0.51	353	1	0.51	0.0395493	0.56273	0.0534522	NOT
Özkarar?Gradwohl et al. (2017) Japan	Nervroticism	Seeking	-0.14	353	1	-0.14	0.0524046	-0.140926	0.0534522	NOT
Özkarar?Gradwohl et al. (2017) Japan	Openness	Anger	0.05	353	1	0.05	0.0533186	0.0500417	0.0534522	NOT
Özkarar?Gradwohl et al. (2017) Japan	Openness	Care	0.1	353	1	0.1	0.0529177	0.100335	0.0534522	NOT
Özkarar?Gradwohl et al. (2017) Japan	Openness	Fear	-0.01	353	1	-0.01	0.0534469	-0.0100003	0.0534522	NOT
Özkarar?Gradwohl et al. (2017) Japan	Openness	Play	0.16	353	1	0.16	0.0520839	0.161387	0.0534522	NOT
Özkarar?Gradwohl et al. (2017) Japan	Openness	Sadness	-0.01	353	1	-0.01	0.0534469	-0.0100003	0.0534522	NOT
Özkarar?Gradwohl et al. (2017) Japan	Openness	Seeking	0.41	353	1	0.41	0.0444669	0.435611	0.0534522	NOT
Pahlavan et al. (2008) French	Agreeableness	Anger	-0.34	412	1	-0.34	0.0437308	-0.354093	0.0494468	NOT
Pahlavan et al. (2008) French	Agreeableness	Care	0.44	412	1	0.44	0.0398739	0.472231	0.0494468	NOT
Pahlavan et al. (2008) French	Agreeableness	Fear	0	412	1	0	0.0494468	0	0.0494468	NOT
Pahlavan et al. (2008) French	Agreeableness	Play	0.23	412	1	0.23	0.0468311	0.234189	0.0494468	NOT
Pahlavan et al. (2008) French	Agreeableness	Sadness	0.04	412	1	0.04	0.0493677	0.0400214	0.0494468	NOT
Pahlavan et al. (2008) French	Agreeableness	Seeking	0.16	412	1	0.16	0.048181	0.161387	0.0494468	NOT
Pahlavan et al. (2008) French	Conscientiousness	Anger	0.09	412	1	0.09	0.0490463	0.0902442	0.0494468	NOT
Pahlavan et al. (2008) French	Conscientiousness	Care	0.19	412	1	0.19	0.0476618	0.192337	0.0494468	NOT
Pahlavan et al. (2008) French	Conscientiousness	Fear	0.17	412	1	0.17	0.0480178	0.171667	0.0494468	NOT
Pahlavan et al. (2008) French	Conscientiousness	Play	-0.11	412	1	-0.11	0.0488485	-0.110447	0.0494468	NOT
Pahlavan et al. (2008) French	Conscientiousness	Sadness	0.03	412	1	0.03	0.0494023	0.030009	0.0494468	NOT
Pahlavan et al. (2008) French	Conscientiousness	Seeking	0.1	412	1	0.1	0.0489523	0.100335	0.0494468	NOT
Pahlavan et al. (2008) French	Extraversion	Anger	0.16	412	1	0.16	0.048181	0.161387	0.0494468	NOT
Pahlavan et al. (2008) French	Extraversion	Care	0.16	412	1	0.16	0.048181	0.161387	0.0494468	NOT
Pahlavan et al. (2008) French	Extraversion	Fear	-0.03	412	1	-0.03	0.0494023	-0.030009	0.0494468	NOT
Pahlavan et al. (2008) French	Extraversion	Play	0.5	412	1	0.5	0.0370851	0.549306	0.0494468	NOT
Pahlavan et al. (2008) French	Extraversion	Sadness	-0.01	412	1	-0.01	0.0494419	-0.0100003	0.0494468	NOT
Pahlavan et al. (2008) French	Extraversion	Seeking	0.17	412	1	0.17	0.0480178	0.171667	0.0494468	NOT
Pahlavan et al. (2008) French	Nervroticism	Anger	0.35	412	1	0.35	0.0433896	0.365444	0.0494468	NOT
Pahlavan et al. (2008) French	Nervroticism	Care	0.12	412	1	0.12	0.0487348	0.120581	0.0494468	NOT
Pahlavan et al. (2008) French	Nervroticism	Fear	0.7	412	1	0.7	0.0252179	0.867301	0.0494468	NOT
Pahlavan et al. (2008) French	Nervroticism	Play	-0.18	412	1	-0.18	0.0478447	-0.181983	0.0494468	NOT
Pahlavan et al. (2008) French	Nervroticism	Sadness	0.48	412	1	0.48	0.0380543	0.522984	0.0494468	NOT
Pahlavan et al. (2008) French	Nervroticism	Seeking	-0.12	412	1	-0.12	0.0487348	-0.120581	0.0494468	NOT
Pahlavan et al. (2008) French	Openness	Anger	-0.07	412	1	-0.07	0.0492045	-0.0701147	0.0494468	NOT
Pahlavan et al. (2008) French	Openness	Care	0.02	412	1	0.02	0.049427	0.0200027	0.0494468	NOT
Pahlavan et al. (2008) French	Openness	Fear	-0.14	412	1	-0.14	0.0484777	-0.140926	0.0494468	NOT
Pahlavan et al. (2008) French	Openness	Play	0.27	412	1	0.27	0.0458421	0.276864	0.0494468	NOT
Pahlavan et al. (2008) French	Openness	Sadness	0.01	412	1	0.01	0.0494419	0.0100003	0.0494468	NOT
Pahlavan et al. (2008) French	Openness	Seeking	0.41	412	1	0.41	0.0411348	0.435611	0.0494468	NOT
Reuter et al. (2017) Germany	Agreeableness	Anger	-0.39	1837	1	-0.39	0.0197991	-0.4118	0.0233507	NEO
Reuter et al. (2017) Germany	Agreeableness	Care	0.39	1837	1	0.39	0.0197991	0.4118	0.0233507	NEO
Reuter et al. (2017) Germany	Agreeableness	Fear	-0.04	1837	1	-0.04	0.0233134	-0.0400214	0.0233507	NEO
Reuter et al. (2017) Germany	Agreeableness	Play	0.22	1837	1	0.22	0.0222205	0.223656	0.0233507	NEO
Reuter et al. (2017) Germany	Agreeableness	Sadness	-0.04	1837	1	-0.04	0.0233134	-0.0400214	0.0233507	NEO
Reuter et al. (2017) Germany	Agreeableness	Seeking	0.07	1837	1	0.07	0.0232363	0.0701147	0.0233507	NEO
Reuter et al. (2017) Germany	Conscientiousness	Anger	-0.13	1837	1	-0.13	0.0229561	-0.13074	0.0233507	NEO
Reuter et al. (2017) Germany	Conscientiousness	Care	0.11	1837	1	0.11	0.0230682	0.110447	0.0233507	NEO
Reuter et al. (2017) Germany	Conscientiousness	Fear	-0.13	1837	1	-0.13	0.0229561	-0.13074	0.0233507	NEO
Reuter et al. (2017) Germany	Conscientiousness	Play	0.05	1837	1	0.05	0.0232923	0.0500417	0.0233507	NEO
Reuter et al. (2017) Germany	Conscientiousness	Sadness	-0.15	1837	1	-0.15	0.0228253	-0.15114	0.0233507	NEO
Reuter et al. (2017) Germany	Conscientiousness	Seeking	0.16	1837	1	0.16	0.0227529	0.161387	0.0233507	NEO
Reuter et al. (2017) Germany	Extraversion	Anger	-0.06	1837	1	-0.06	0.0232667	-0.0600722	0.0233507	NEO
Reuter et al. (2017) Germany	Extraversion	Care	0.26	1837	1	0.26	0.0217722	0.266108	0.0233507	NEO
Reuter et al. (2017) Germany	Extraversion	Fear	-0.31	1837	1	-0.31	0.0211067	-0.320545	0.0233507	NEO
Reuter et al. (2017) Germany	Extraversion	Play	0.61	1837	1	0.61	0.0146619	0.708921	0.0233507	NEO
Reuter et al. (2017) Germany	Extraversion	Sadness	-0.26	1837	1	-0.26	0.0217722	-0.266108	0.0233507	NEO
Reuter et al. (2017) Germany	Extraversion	Seeking	0.37	1837	1	0.37	0.020154	0.388423	0.0233507	NEO
Reuter et al. (2017) Germany	Nervroticism	Anger	0.31	1837	1	0.31	0.0211067	0.320545	0.0233507	NEO
Reuter et al. (2017) Germany	Nervroticism	Care	0.1	1837	1	0.1	0.0231172	0.100335	0.0233507	NEO
Reuter et al. (2017) Germany	Nervroticism	Fear	0.75	1837	1	0.75	0.0102159	0.972955	0.0233507	NEO
Reuter et al. (2017) Germany	Nervroticism	Play	-0.32	1837	1	-0.32	0.0209596	-0.331647	0.0233507	NEO
Reuter et al. (2017) Germany	Nervroticism	Sadness	0.69	1837	1	0.69	0.0122334	0.847956	0.0233507	NEO
Reuter et al. (2017) Germany	Nervroticism	Seeking	-0.24	1837	1	-0.24	0.0220057	-0.244774	0.0233507	NEO
Reuter et al. (2017) Germany	Openness	Anger	0.01	1837	1	0.01	0.0233484	0.0100003	0.0233507	NEO
Reuter et al. (2017) Germany	Openness	Care	0.15	1837	1	0.15	0.0228253	0.15114	0.0233507	NEO
Reuter et al. (2017) Germany	Openness	Fear	-0.03	1837	1	-0.03	0.0233297	-0.030009	0.0233507	NEO
Reuter et al. (2017) Germany	Openness	Play	0.1	1837	1	0.1	0.0231172	0.100335	0.0233507	NEO
Reuter et al. (2017) Germany	Openness	Sadness	0.04	1837	1	0.04	0.0233134	0.0400214	0.0233507	NEO
Reuter et al. (2017) Germany	Openness	Seeking	0.41	1837	1	0.41	0.0194255	0.435611	0.0233507	NEO
Sindermann et al. (2017) Germany	Agreeableness	Anger	-0.54	52	1	-0.54	0.1012	-0.604156	0.142857	NEO
Sindermann et al. (2017) Germany	Agreeableness	Care	0.23	52	1	0.23	0.1353	0.234189	0.142857	NEO
Sindermann et al. (2017) Germany	Agreeableness	Fear	-0.2	52	1	-0.2	0.137143	-0.202733	0.142857	NEO
Sindermann et al. (2017) Germany	Agreeableness	Play	-0.11	52	1	-0.11	0.141129	-0.110447	0.142857	NEO
Sindermann et al. (2017) Germany	Agreeableness	Sadness	-0.11	52	1	-0.11	0.141129	-0.110447	0.142857	NEO
Sindermann et al. (2017) Germany	Agreeableness	Seeking	0.02	52	1	0.02	0.1428	0.0200027	0.142857	NEO
Sindermann et al. (2017) Germany	Conscientiousness	Anger	0.08	52	1	0.08	0.141943	0.0801713	0.142857	NEO
Sindermann et al. (2017) Germany	Conscientiousness	Care	0.23	52	1	0.23	0.1353	0.234189	0.142857	NEO
Sindermann et al. (2017) Germany	Conscientiousness	Fear	0.24	52	1	0.24	0.134629	0.244774	0.142857	NEO
Sindermann et al. (2017) Germany	Conscientiousness	Play	0.18	52	1	0.18	0.138229	0.181983	0.142857	NEO
Sindermann et al. (2017) Germany	Conscientiousness	Sadness	0.05	52	1	0.05	0.1425	0.0500417	0.142857	NEO
Sindermann et al. (2017) Germany	Conscientiousness	Seeking	0.59	52	1	0.59	0.0931286	0.677666	0.142857	NEO
Sindermann et al. (2017) Germany	Extraversion	Anger	0.09	52	1	0.09	0.1417	0.0902442	0.142857	NEO
Sindermann et al. (2017) Germany	Extraversion	Care	0.33	52	1	0.33	0.1273	0.342828	0.142857	NEO
Sindermann et al. (2017) Germany	Extraversion	Fear	-0.09	52	1	-0.09	0.1417	-0.0902442	0.142857	NEO
Sindermann et al. (2017) Germany	Extraversion	Play	0.69	52	1	0.69	0.0748429	0.847956	0.142857	NEO
Sindermann et al. (2017) Germany	Extraversion	Sadness	-0.22	52	1	-0.22	0.135943	-0.223656	0.142857	NEO
Sindermann et al. (2017) Germany	Extraversion	Seeking	0.4	52	1	0.4	0.12	0.423649	0.142857	NEO
Sindermann et al. (2017) Germany	Nervroticism	Anger	0.47	52	1	0.47	0.1113	0.51007	0.142857	NEO
Sindermann et al. (2017) Germany	Nervroticism	Care	-0.08	52	1	-0.08	0.141943	-0.0801713	0.142857	NEO
Sindermann et al. (2017) Germany	Nervroticism	Fear	0.66	52	1	0.66	0.0806286	0.792814	0.142857	NEO
Sindermann et al. (2017) Germany	Nervroticism	Play	-0.35	52	1	-0.35	0.125357	-0.365444	0.142857	NEO
Sindermann et al. (2017) Germany	Nervroticism	Sadness	0.52	52	1	0.52	0.104229	0.57634	0.142857	NEO
Sindermann et al. (2017) Germany	Nervroticism	Seeking	-0.26	52	1	-0.26	0.1332	-0.266108	0.142857	NEO
Sindermann et al. (2017) Germany	Openness	Anger	0.27	52	1	0.27	0.132443	0.276864	0.142857	NEO
Sindermann et al. (2017) Germany	Openness	Care	0.15	52	1	0.15	0.139643	0.15114	0.142857	NEO
Sindermann et al. (2017) Germany	Openness	Fear	0	52	1	0	0.142857	0	0.142857	NEO
Sindermann et al. (2017) Germany	Openness	Play	0.14	52	1	0.14	0.140057	0.140926	0.142857	NEO
Sindermann et al. (2017) Germany	Openness	Sadness	0.08	52	1	0.08	0.141943	0.0801713	0.142857	NEO
Sindermann et al. (2017) Germany	Openness	Seeking	0.59	52	1	0.59	0.0931286	0.677666	0.142857	NEO
Sindermann et al. (2018) Chinese	Agreeableness	Anger	-0.184	615	1	-0.184	0.0390541	-0.18612	0.0404226	NOT
Sindermann et al. (2018) Chinese	Agreeableness	Care	0.384	615	1	0.384	0.034462	0.404743	0.0404226	NOT
Sindermann et al. (2018) Chinese	Agreeableness	Fear	-0.13	615	1	-0.13	0.0397395	-0.13074	0.0404226	NOT
Sindermann et al. (2018) Chinese	Agreeableness	Play	0.366	615	1	0.366	0.0350078	0.383797	0.0404226	NOT
Sindermann et al. (2018) Chinese	Agreeableness	Sadness	-0.075	615	1	-0.075	0.0401952	-0.0751411	0.0404226	NOT
Sindermann et al. (2018) Chinese	Agreeableness	Seeking	0.258	615	1	0.258	0.0377319	0.263965	0.0404226	NOT
Sindermann et al. (2018) Chinese	Conscientiousness	Anger	-0.133	615	1	-0.133	0.0397076	-0.133793	0.0404226	NOT
Sindermann et al. (2018) Chinese	Conscientiousness	Care	0.174	615	1	0.174	0.0391988	0.175789	0.0404226	NOT
Sindermann et al. (2018) Chinese	Conscientiousness	Fear	-0.168	615	1	-0.168	0.0392817	-0.169608	0.0404226	NOT
Sindermann et al. (2018) Chinese	Conscientiousness	Play	0.133	615	1	0.133	0.0397076	0.133793	0.0404226	NOT
Sindermann et al. (2018) Chinese	Conscientiousness	Sadness	-0.15	615	1	-0.15	0.0395131	-0.15114	0.0404226	NOT
Sindermann et al. (2018) Chinese	Conscientiousness	Seeking	0.366	615	1	0.366	0.0350078	0.383797	0.0404226	NOT
Sindermann et al. (2018) Chinese	Extraversion	Anger	-0.091	615	1	-0.091	0.0400879	-0.0912524	0.0404226	NOT
Sindermann et al. (2018) Chinese	Extraversion	Care	0.317	615	1	0.317	0.0363606	0.328308	0.0404226	NOT
Sindermann et al. (2018) Chinese	Extraversion	Fear	-0.356	615	1	-0.356	0.0352996	-0.372298	0.0404226	NOT
Sindermann et al. (2018) Chinese	Extraversion	Play	0.496	615	1	0.496	0.030478	0.543987	0.0404226	NOT
Sindermann et al. (2018) Chinese	Extraversion	Sadness	-0.194	615	1	-0.194	0.0389013	-0.19649	0.0404226	NOT
Sindermann et al. (2018) Chinese	Extraversion	Seeking	0.387	615	1	0.387	0.0343686	0.408267	0.0404226	NOT
Sindermann et al. (2018) Chinese	Nervroticism	Anger	0.364	615	1	0.364	0.0350668	0.381489	0.0404226	NOT
Sindermann et al. (2018) Chinese	Nervroticism	Care	-0.047	615	1	-0.047	0.0403333	-0.0470347	0.0404226	NOT
Sindermann et al. (2018) Chinese	Nervroticism	Fear	0.619	615	1	0.619	0.0249342	0.723382	0.0404226	NOT
Sindermann et al. (2018) Chinese	Nervroticism	Play	-0.224	615	1	-0.224	0.0383944	-0.227863	0.0404226	NOT
Sindermann et al. (2018) Chinese	Nervroticism	Sadness	0.52	615	1	0.52	0.0294923	0.57634	0.0404226	NOT
Sindermann et al. (2018) Chinese	Nervroticism	Seeking	-0.255	615	1	-0.255	0.0377941	-0.260753	0.0404226	NOT
Sindermann et al. (2018) Chinese	Openness	Anger	-0.103	615	1	-0.103	0.0399938	-0.103367	0.0404226	NOT
Sindermann et al. (2018) Chinese	Openness	Care	0.206	615	1	0.206	0.0387072	0.20899	0.0404226	NOT
Sindermann et al. (2018) Chinese	Openness	Fear	-0.033	615	1	-0.033	0.0403786	-0.033012	0.0404226	NOT
Sindermann et al. (2018) Chinese	Openness	Play	0.124	615	1	0.124	0.0398011	0.124641	0.0404226	NOT
Sindermann et al. (2018) Chinese	Openness	Sadness	-0.017	615	1	-0.017	0.0404109	-0.0170016	0.0404226	NOT
Sindermann et al. (2018) Chinese	Openness	Seeking	0.41	615	1	0.41	0.0336276	0.435611	0.0404226	NOT
Yu (2018) Hong Kong	Agreeableness	Anger	-0.52	159	1	-0.52	0.0584148	-0.57634	0.0800641	NOT
Yu (2018) Hong Kong	Agreeableness	Care	0.24	157	1	0.24	0.0759408	0.244774	0.0805823	NOT
Yu (2018) Hong Kong	Agreeableness	Fear	-0.15	158	1	-0.15	0.0785147	-0.15114	0.0803219	NOT
Yu (2018) Hong Kong	Agreeableness	Play	0.27	157	1	0.27	0.0747078	0.276864	0.0805823	NOT
Yu (2018) Hong Kong	Agreeableness	Sadness	-0.12	157	1	-0.12	0.0794219	-0.120581	0.0805823	NOT
Yu (2018) Hong Kong	Agreeableness	Seeking	-0.02	159	1	-0.02	0.0800321	-0.0200027	0.0800641	NOT
Yu (2018) Hong Kong	Conscientiousness	Anger	-0.29	159	1	-0.29	0.0733307	-0.298566	0.0800641	NOT
Yu (2018) Hong Kong	Conscientiousness	Care	0.12	157	1	0.12	0.0794219	0.120581	0.0805823	NOT
Yu (2018) Hong Kong	Conscientiousness	Fear	-0.01	158	1	-0.01	0.0803139	-0.0100003	0.0803219	NOT
Yu (2018) Hong Kong	Conscientiousness	Play	0.07	157	1	0.07	0.0801874	0.0701147	0.0805823	NOT
Yu (2018) Hong Kong	Conscientiousness	Sadness	-0.13	157	1	-0.13	0.0792205	-0.13074	0.0805823	NOT
Yu (2018) Hong Kong	Conscientiousness	Seeking	0.24	159	1	0.24	0.0754524	0.244774	0.0800641	NOT
Yu et al. (2016) Hong Kong	Agreeableness	Anger	-0.51	662	1	-0.51	0.0288224	-0.56273	0.0389545	NEO
Yu et al. (2016) Hong Kong	Agreeableness	Care	0.5	662	1	0.5	0.0292159	0.549306	0.0389545	NEO
Yu et al. (2016) Hong Kong	Agreeableness	Fear	-0.18	660	1	-0.18	0.0377497	-0.181983	0.0390137	NEO
Yu et al. (2016) Hong Kong	Agreeableness	Play	0.47	659	1	0.47	0.0304187	0.51007	0.0390434	NEO
Yu et al. (2016) Hong Kong	Agreeableness	Sadness	-0.26	657	1	-0.26	0.0364597	-0.266108	0.0391031	NEO
Yu et al. (2016) Hong Kong	Agreeableness	Seeking	0.22	660	1	0.22	0.0371255	0.223656	0.0390137	NEO
Yu et al. (2016) Hong Kong	Conscientiousness	Anger	-0.36	660	1	-0.36	0.0339575	-0.376886	0.0390137	NEO
Yu et al. (2016) Hong Kong	Conscientiousness	Care	0.35	660	1	0.35	0.0342345	0.365444	0.0390137	NEO
Yu et al. (2016) Hong Kong	Conscientiousness	Fear	-0.32	658	1	-0.32	0.0350721	-0.331647	0.0390732	NEO
Yu et al. (2016) Hong Kong	Conscientiousness	Play	0.3	657	1	0.3	0.0355838	0.30952	0.0391031	NEO
Yu et al. (2016) Hong Kong	Conscientiousness	Sadness	-0.33	655	1	-0.33	0.0348982	-0.342828	0.039163	NEO
Yu et al. (2016) Hong Kong	Conscientiousness	Seeking	0.35	657	1	0.35	0.034313	0.365444	0.0391031	NEO
Yu et al. (2016) Hong Kong	Extraversion	Anger	-0.29	667	1	-0.29	0.0355438	-0.298566	0.0388075	NEO
Yu et al. (2016) Hong Kong	Extraversion	Care	0.46	667	1	0.46	0.0305959	0.497311	0.0388075	NEO
Yu et al. (2016) Hong Kong	Extraversion	Fear	-0.42	665	1	-0.42	0.0320101	-0.447692	0.0388661	NEO
Yu et al. (2016) Hong Kong	Extraversion	Play	0.67	664	1	0.67	0.0214353	0.810743	0.0388955	NEO
Yu et al. (2016) Hong Kong	Extraversion	Sadness	-0.33	662	1	-0.33	0.0347123	-0.342828	0.0389545	NEO
Yu et al. (2016) Hong Kong	Extraversion	Seeking	0.35	664	1	0.35	0.0341308	0.365444	0.0388955	NEO
Yu et al. (2016) Hong Kong	Nervroticism	Anger	0.56	668	1	0.56	0.0266175	0.632833	0.0387783	NEO
Yu et al. (2016) Hong Kong	Nervroticism	Care	-0.28	668	1	-0.28	0.0357381	-0.287682	0.0387783	NEO
Yu et al. (2016) Hong Kong	Nervroticism	Fear	0.77	666	1	0.77	0.0158105	1.02033	0.0388368	NEO
Yu et al. (2016) Hong Kong	Nervroticism	Play	-0.51	665	1	-0.51	0.028757	-0.56273	0.0388661	NEO
Yu et al. (2016) Hong Kong	Nervroticism	Sadness	0.68	663	1	0.68	0.0209261	0.829114	0.0389249	NEO
Yu et al. (2016) Hong Kong	Nervroticism	Seeking	-0.33	665	1	-0.33	0.0346336	-0.342828	0.0388661	NEO
Yu et al. (2016) Hong Kong	Openness	Anger	-0.25	665	1	-0.25	0.036437	-0.255413	0.0388661	NEO
Yu et al. (2016) Hong Kong	Openness	Care	0.38	665	1	0.38	0.0332538	0.40006	0.0388661	NEO
Yu et al. (2016) Hong Kong	Openness	Fear	-0.13	663	1	-0.13	0.0382671	-0.13074	0.0389249	NEO
Yu et al. (2016) Hong Kong	Openness	Play	0.32	662	1	0.32	0.0349655	0.331647	0.0389545	NEO
Yu et al. (2016) Hong Kong	Openness	Sadness	-0.11	660	1	-0.11	0.0385416	-0.110447	0.0390137	NEO
Yu et al. (2016) Hong Kong	Openness	Seeking	0.56	662	1	0.56	0.0267383	0.632833	0.0389545	NEO
